# Supplementary material for: Dihydroartemisinin imposes positive and negative regulation on Treg and plasma cells via direct interaction and activation of c-Fos
Source: Commun Biol. 2023 Jan 16;6:52. doi: 10.1038/s42003-023-04454-5 (PMC9842609; doi:10.1038/s42003-023-04454-5)
Supplement: Supplementary file 4 — Supplementary Data S1 [file 42003_2023_4454_MOESM4_ESM.csv]

Supplementary Data 1 Differential gene expression analysis of Treg in DHA treatment compared with CMC control.
	avg_log2FC	pct.1	pct.2
Gm42418	1.711493512	1	0.988
Bc1	1.185978011	0.133	0.052
Hba-a2	1.164930026	0.285	0.128
Cmss1	1.056282283	0.676	0.437
Gphn	1.034454857	0.613	0.454
Hbb-bs	1.013882497	0.504	0.353
Hba-a1	0.978002436	0.203	0.131
mt-Co1	0.910285763	1	0.99
Camk1d	0.895306947	0.684	0.504
Ctla4	0.873823482	0.996	0.956
Lars2	0.856474945	0.391	0.274
Gm19951	0.834775515	0.145	0.067
mt-Atp6	0.827662992	0.992	0.988
mt-Co3	0.806959535	0.984	0.965
Tapbp	0.794321694	0.148	0.086
Arl5a	0.769644627	0.125	0.049
Txnip	0.713474102	0.543	0.405
Gm2000	0.646523066	0.488	0.365
Gm11808	0.634183152	0.758	0.585
Smarcb1	0.614491625	0.039	0.002
Gm11867	0.584689093	0.328	0.173
Tmpo	0.569195329	0.098	0.057
mt-Nd3	0.564060239	0.426	0.338
Nt5dc1	0.562068971	0.176	0.123
Kbtbd11	0.557882423	0.121	0.094
Csgalnact1	0.554606151	0.043	0.012
AY036118	0.550085468	0.551	0.459
Adnp	0.542214354	0.117	0.081
Rcsd1	0.540563409	0.195	0.126
Slco3a1	0.532812366	0.078	0.059
mt-Nd4	0.530006354	0.727	0.681
Csnk1g2	0.525426649	0.082	0.037
Eef2	0.516315314	0.434	0.415
Bcap31	0.514266989	0.082	0.037
mt-Nd1	0.514107163	0.863	0.812
C77080	0.506680187	0.012	0
Stag2	0.50253391	0.23	0.2
Ranbp9	0.492334574	0.176	0.136
Fos	0.489308016	0.777	0.714
mt-Cytb	0.488529071	0.855	0.877
Klk8	0.488524176	0.172	0.131
Metap1d	0.486017422	0.051	0.02
Cep192	0.485516732	0.07	0.025
Tmem106b	0.485221001	0.066	0.032
Tmem64	0.478671188	0.121	0.099
mt-Atp8	0.475051535	0.664	0.625
Etv6	0.474857186	0.129	0.099
Ndufs3	0.472284943	0.109	0.059
Trrap	0.472248126	0.078	0.042
Eif4a1	0.470414029	0.137	0.109
Hist1h1e	0.467037379	0.098	0.059
Cd37	0.465731495	0.234	0.165
Tsc22d3	0.464981998	0.176	0.128
Pcf11	0.461800802	0.09	0.057
Pabpc4	0.457338514	0.141	0.089
Gapvd1	0.454834889	0.105	0.064
Mtor	0.44825922	0.047	0.017
Med27	0.447652208	0.062	0.032
Ptbp1	0.447278124	0.105	0.069
Plaa	0.442908204	0.055	0.02
Pkm	0.440138165	0.133	0.101
Slc9a3r1	0.438218669	0.082	0.047
3110082I17Rik	0.436649909	0.051	0.022
Sqstm1	0.435102224	0.066	0.04
Ldb1	0.43427975	0.109	0.074
Cd24a	0.433749533	0.031	0.002
Grk6	0.432521425	0.105	0.081
Rbm22	0.430176606	0.07	0.044
Alkbh3	0.430122504	0.055	0.027
Pglyrp2	0.4300812	0.059	0.04
Sp2	0.429634362	0.047	0.015
Tmem131l	0.42739703	0.109	0.067
Ago2	0.426606819	0.09	0.067
Zfp644	0.426026294	0.164	0.123
Ccnd2	0.425498347	0.203	0.165
Cnn3	0.424885531	0.031	0.002
Cdk8	0.42232356	0.477	0.42
Akap10	0.420815059	0.113	0.081
Yipf3	0.419353596	0.055	0.025
Jakmip1	0.41760513	0.059	0.037
Emp3	0.408183228	0.32	0.274
Pabpc1	0.407691915	0.672	0.664
Zmynd8	0.40719895	0.094	0.059
Cish	0.401517697	0.066	0.027
Slc7a6	0.399837016	0.039	0.015
Cd164	0.39967428	0.102	0.069
Strbp	0.398901197	0.078	0.057
Gpr132	0.396828869	0.07	0.054
Sae1	0.395711244	0.07	0.044
Atp1a1	0.394946754	0.086	0.057
Ash2l	0.393984044	0.031	0.007
Mgat1	0.391544997	0.035	0.012
Spop	0.391284665	0.133	0.109
Gimap9	0.390495683	0.09	0.062
Clock	0.388140662	0.047	0.017
Saraf	0.385374125	0.098	0.079
Epc2	0.383872294	0.137	0.096
Gm41609	0.38363454	0.012	0
Mtmr1	0.382538066	0.051	0.025
B3gat3	0.38111511	0.047	0.02
Iqcc	0.379527131	0.023	0.01
Ptger4	0.378046612	0.062	0.042
Chmp1b	0.376433556	0.043	0.025
Epb41	0.375798944	0.168	0.136
Eif4g1	0.375655711	0.074	0.04
Zfp942	0.375465489	0.055	0.027
Ctbp1	0.374188481	0.086	0.052
Abcb1a	0.373018107	0.039	0.012
Tmem241	0.369511204	0.086	0.049
Map3k2	0.367019865	0.066	0.047
Amd1	0.366198003	0.082	0.052
Mapkap1	0.365654468	0.105	0.081
Atg5	0.364530616	0.047	0.027
Prim2	0.362402621	0.047	0.022
Trak1	0.361525244	0.086	0.052
Cisd3	0.361502865	0.062	0.037
Tex14	0.360834559	0.043	0.025
Zc3h15	0.36006815	0.09	0.077
D16Ertd472e	0.359553628	0.062	0.049
Micall1	0.359375925	0.039	0.015
Bcl6	0.358538659	0.035	0.012
Rcn1	0.358525163	0.051	0.022
Hdgf	0.358373862	0.051	0.032
Pex3	0.356416992	0.043	0.032
Agfg2	0.356383209	0.027	0.007
Nipsnap2	0.355894346	0.035	0.022
Itgal	0.355553248	0.082	0.049
Ppil2	0.35519782	0.062	0.037
Ust	0.352637907	0.066	0.042
Plek	0.351691918	0.023	0.002
Il2rb	0.351480708	0.172	0.165
Bicral	0.351057566	0.062	0.042
Pptc7	0.351021093	0.07	0.047
Man2b1	0.350496535	0.051	0.03
Rnf145	0.349402031	0.102	0.079
Cfap20	0.345005015	0.043	0.03
Pik3cg	0.344909817	0.039	0.022
Rnf214	0.344864974	0.027	0.007
Plekha2	0.34428569	0.047	0.032
Ints8	0.34373633	0.066	0.037
Prickle1	0.343516033	0.051	0.02
Safb2	0.342950019	0.047	0.027
Gpi1	0.342690094	0.141	0.114
Cct5	0.342437803	0.062	0.04
Ifngr2	0.342271327	0.055	0.044
Kif13b	0.341923229	0.059	0.04
Rbck1	0.341718903	0.078	0.049
Arel1	0.341636028	0.027	0.007
Nop56	0.340668811	0.062	0.03
Ccr7	0.339771858	0.324	0.323
Edc4	0.339715233	0.027	0.01
Mzt1	0.338809438	0.039	0.02
Btbd10	0.337934815	0.035	0.015
Hnrnpa0	0.337387747	0.117	0.099
Irf9	0.336737667	0.07	0.044
Golga2	0.335942819	0.031	0.012
Ski	0.335876468	0.148	0.126
Chmp3	0.335419769	0.059	0.035
Il2ra	0.334315677	0.324	0.301
Tmem131	0.333997541	0.109	0.094
Pip5k1c	0.332222076	0.039	0.022
Ctss	0.332002265	0.086	0.072
Aff1	0.331693971	0.117	0.084
Banp	0.330589951	0.039	0.017
Socs2	0.33048335	0.062	0.035
Rgs1	0.330132457	0.199	0.178
Tent5c	0.329529885	0.133	0.116
Noc3l	0.328898052	0.039	0.02
Glmn	0.328365988	0.031	0.015
Fam3c	0.328137774	0.125	0.109
Mrs2	0.328064601	0.039	0.012
Pex14	0.327507679	0.051	0.042
Qser1	0.327233786	0.031	0.015
Cops4	0.32693843	0.047	0.02
Eef1g	0.326227886	0.164	0.126
Ccdc88a	0.325312581	0.039	0.015
Cdk5rap2	0.324235937	0.027	0.012
Rab30	0.321750182	0.016	0
Tbc1d5	0.321363158	0.121	0.104
Angel2	0.320714145	0.07	0.044
Brd7	0.319537104	0.055	0.044
Fundc2	0.318827119	0.102	0.067
Arhgap4	0.3169993	0.078	0.069
Usp9x	0.316538945	0.152	0.133
Ier5	0.316356382	0.047	0.025
Larp1	0.314504821	0.109	0.081
Pet100	0.313228418	0.121	0.091
Higd2a	0.313186664	0.109	0.079
Paip2	0.313168573	0.117	0.104
Gnaq	0.311764112	0.066	0.052
Cdc42se2	0.311653262	0.227	0.227
Flvcr1	0.310608206	0.023	0.005
Rab6a	0.310579105	0.062	0.037
Micu2	0.310002306	0.07	0.062
Mis12	0.309997085	0.016	0.005
Sptbn1	0.308555997	0.168	0.168
Ptp4a3	0.308047111	0.062	0.054
Vdac1	0.308023338	0.062	0.035
Rdh11	0.305730857	0.023	0.005
Hspbap1	0.305125663	0.039	0.022
Adrm1	0.304638991	0.031	0.015
P2ry10b	0.303991993	0.035	0.012
Bet1l	0.303957022	0.039	0.025
Zmiz1	0.303819172	0.074	0.059
Gpr83	0.302881451	0.133	0.101
Mob3a	0.302800533	0.09	0.069
Mepce	0.302434054	0.055	0.035
Vwa8	0.302154521	0.082	0.067
Acsf2	0.300903258	0.023	0.005
Sdf4	0.30082589	0.125	0.116
Aggf1	0.300493584	0.027	0.015
Taf1b	0.299465748	0.062	0.052
Nabp1	0.298541515	0.059	0.044
Klf12	0.29848248	0.051	0.037
Ypel5	0.298106397	0.062	0.047
Tmem173	0.297624695	0.051	0.042
Uvssa	0.296135904	0.035	0.022
Patj	0.294834308	0.09	0.072
Cd27	0.294810514	0.215	0.212
Pak2	0.293898823	0.219	0.217
Anp32a	0.293097486	0.176	0.17
Glul	0.292920673	0.035	0.022
Sp1	0.292868056	0.066	0.052
Lsm14b	0.292261475	0.035	0.015
Tmem11	0.292100834	0.016	0.017
Smu1	0.291633778	0.035	0.017
Acly	0.291472705	0.047	0.035
Cers2	0.291047012	0.051	0.025
Csk	0.290675078	0.125	0.111
Nfat5	0.290669712	0.105	0.089
Myh9	0.290417209	0.254	0.227
Tial1	0.289984031	0.059	0.049
Wdr19	0.289957387	0.027	0.005
Mob1a	0.289621739	0.09	0.077
Ddit4	0.28892098	0.027	0.01
Stim2	0.288876017	0.145	0.114
Lrrc41	0.288519141	0.023	0.01
Tent4b	0.288035078	0.062	0.04
Ncoa7	0.28743887	0.098	0.086
Cbx5	0.285260052	0.035	0.017
Akap11	0.285027327	0.055	0.037
Bola3	0.284930469	0.09	0.079
Twf2	0.284251709	0.086	0.067
Rnf185	0.283861679	0.035	0.02
Mtln	0.283416091	0.062	0.044
Btbd8	0.283194616	0.016	0.007
A330023F24Rik	0.28315124	0.027	0.007
Grsf1	0.282837352	0.043	0.025
Pex2	0.282667265	0.031	0.01
Gprasp1	0.282394718	0.043	0.027
Sfmbt1	0.282239408	0.035	0.017
Poldip2	0.281705996	0.02	0.005
Tmem123	0.280922325	0.125	0.116
P4hb	0.280695828	0.043	0.022
Gna11	0.280108546	0.023	0.002
Xpo7	0.279582052	0.098	0.084
Naxe	0.279005115	0.02	0.007
Cpne4	0.278955318	0.039	0.03
Mtf1	0.278831523	0.023	0.005
Olfr372	0.278304402	0.062	0.037
Srebf2	0.278217752	0.062	0.067
Gtf2e2	0.27767461	0.031	0.017
Preb	0.277543259	0.023	0.01
Oma1	0.277494476	0.059	0.044
Gm3550	0.277147438	0.051	0.037
Nkain2	0.276477086	0.062	0.037
Rpl31	0.276341433	0.66	0.681
Rtcb	0.276219016	0.059	0.04
Rgs19	0.275638508	0.055	0.047
Tbc1d10b	0.274233221	0.027	0.015
Vipas39	0.273863593	0.031	0.017
Invs	0.273761875	0.039	0.027
Bmp2k	0.273171491	0.055	0.04
Neurl3	0.272740668	0.035	0.015
Kcnab2	0.272719174	0.133	0.123
Scyl2	0.272473909	0.035	0.017
Ssr4	0.272320056	0.164	0.16
Lypla1	0.272290267	0.043	0.04
Smarcd2	0.272258571	0.035	0.022
Tmem223	0.271425098	0.066	0.044
Nelfa	0.271369309	0.031	0.012
Aspscr1	0.27128114	0.023	0.012
Zer1	0.271189193	0.031	0.017
Iqsec1	0.270818201	0.039	0.022
Atxn7l1	0.27038453	0.078	0.072
Gsr	0.27021984	0.031	0.012
Fzr1	0.270209114	0.023	0.005
Calm3	0.269800523	0.043	0.027
2700049A03Rik	0.269589562	0.027	0.015
Plekhm3	0.269341462	0.027	0.01
2310010J17Rik	0.269230053	0.059	0.047
Psmd11	0.269083044	0.066	0.037
R3hdm4	0.268778743	0.059	0.049
Cox6a1	0.268777111	0.168	0.153
Crebl2	0.268606604	0.055	0.044
Cct2	0.268139296	0.086	0.084
Nadk	0.268113535	0.051	0.022
Ywhaq	0.26771942	0.141	0.146
Acads	0.267460299	0.023	0.012
Prdm2	0.267401539	0.098	0.081
Xrcc4	0.266862879	0.102	0.094
Ccni	0.266862654	0.078	0.072
Flii	0.266615869	0.035	0.02
Hipk3	0.266510062	0.062	0.044
Nfatc2	0.266428653	0.051	0.035
Exosc1	0.266388713	0.059	0.049
Mlec	0.265948015	0.062	0.044
Gm26510	0.265628918	0.055	0.042
Ttc28	0.265487357	0.125	0.123
Wdr45	0.265252481	0.023	0.007
Tmco1	0.265090127	0.035	0.03
Acsl4	0.264787505	0.074	0.062
Pgls	0.264755939	0.129	0.126
Mtpn	0.264452538	0.059	0.052
Sh3bp1	0.264246874	0.043	0.022
Gtf2h1	0.26416922	0.039	0.015
Naa38	0.263879969	0.094	0.069
Dapp1	0.263842236	0.094	0.079
Eefsec	0.2635752	0.07	0.057
Timm17b	0.262936565	0.055	0.037
Csnk2a2	0.262889338	0.051	0.035
Pcmt1	0.262694631	0.051	0.044
Lin9	0.261705669	0.043	0.03
Rnf19b	0.261306952	0.043	0.027
Tomm70a	0.261243069	0.074	0.062
Sh3rf1	0.26048536	0.047	0.044
Gm20139	0.260334879	0.074	0.067
Ppm1a	0.260003499	0.066	0.042
Snrpc	0.259528928	0.059	0.047
Grk2	0.259289271	0.172	0.143
Tln1	0.259107322	0.113	0.111
Coq8a	0.25840122	0.023	0.007
Letm1	0.258383761	0.043	0.025
Ccng1	0.258342687	0.043	0.03
Pus7l	0.258045172	0.016	0.002
Coa5	0.257601768	0.039	0.025
Cxcr4	0.257391905	0.035	0.017
Nrgn	0.256074013	0.035	0.017
Bnip3l	0.256028436	0.117	0.111
Entpd5	0.255869458	0.031	0.017
Zmym6	0.255721255	0.02	0.002
Gm39317	0.255430708	0.059	0.032
Lat	0.255024126	0.152	0.16
Ick	0.255010056	0.02	0.002
Ppp1ca	0.254606209	0.207	0.188
Tiam1	0.254500685	0.078	0.064
Paxx	0.254107067	0.043	0.025
Eef1a1	0.253925977	0.93	0.931
Vamp1	0.253565983	0.055	0.04
Rpap2	0.253461741	0.039	0.02
Hbb-bt	0.253445992	0.055	0.037
Bcr	0.25312753	0.023	0.01
Hist1h2ap	0.252914462	0.023	0.007
Pum1	0.252544726	0.16	0.143
Gata3	0.252396864	0.082	0.074
Khdrbs1	0.252376474	0.129	0.111
Slfn8	0.252263867	0.059	0.042
Ifi47	0.252176115	0.117	0.114
Psmd4	0.251944597	0.07	0.057
Gm13708	0.250543524	0.016	0.002
Smurf1	0.250520994	0.066	0.054
Elovl5	0.250510118	0.113	0.101
Purb	0.250349479	0.039	0.025
Rabl6	0.25033713	0.043	0.03
Pwp1	0.250056486	0.023	0.01
Hmgb2	0.249943818	0.09	0.077
Cdc7	0.249904443	0.012	0
Elp3	0.249720835	0.031	0.017
Wipf1	0.249549101	0.246	0.244
Tbc1d14	0.249544081	0.031	0.025
Usp15	0.248884218	0.105	0.109
Trim56	0.248856116	0.043	0.03
Copz1	0.248676207	0.031	0.022
Sbno2	0.24853196	0.027	0.017
Srprb	0.24830398	0.027	0.015
Plk4	0.24736452	0.008	0
Gm11290	0.247251541	0.066	0.067
Acadm	0.247104806	0.027	0.012
Psmc3	0.246974043	0.047	0.035
Ssr3	0.246889257	0.051	0.04
Mrpl50	0.246862373	0.031	0.015
Ppip5k1	0.246817658	0.02	0.005
Ubc	0.246808453	0.129	0.119
Abca7	0.246772242	0.035	0.017
Taok3	0.246728762	0.105	0.094
Gm49313	0.246323654	0.031	0.012
Pcm1	0.245817893	0.137	0.119
Triobp	0.245748991	0.023	0.01
Sec16a	0.2455804	0.047	0.035
Strada	0.245228004	0.039	0.02
Zbtb44	0.245044855	0.086	0.077
Zfp451	0.24445488	0.055	0.035
Isyna1	0.244184169	0.035	0.017
Tanc1	0.2441096	0.031	0.02
Mrpl32	0.244018586	0.047	0.027
Lims1	0.244008137	0.137	0.123
Rela	0.243928816	0.059	0.042
Atp9b	0.243918594	0.117	0.106
Ywhae	0.243813845	0.109	0.089
Zdhhc5	0.243673487	0.031	0.022
Mrpl49	0.243488187	0.023	0.002
Prim1	0.243315231	0.023	0.005
Gnai3	0.243286923	0.09	0.074
Map3k11	0.243236775	0.031	0.012
Gm15563	0.243201493	0.023	0.005
Gm20069	0.243147827	0.016	0
Zfp617	0.24256913	0.023	0.007
Med22	0.241290548	0.016	0.002
Wipi2	0.240950743	0.043	0.035
Zfp597	0.240523934	0.027	0.015
Ostm1	0.240437205	0.055	0.04
Cops3	0.24037553	0.031	0.01
Chfr	0.240215734	0.051	0.037
G6pdx	0.240199286	0.031	0.022
Klhl42	0.239810616	0.039	0.025
Znrd1	0.239647496	0.047	0.035
Zfp654	0.239494036	0.133	0.143
St7	0.239255149	0.031	0.012
Plxdc2	0.238922446	0.023	0.01
Ptpn1	0.238845645	0.082	0.059
Elp5	0.238808327	0.02	0.007
Sfxn3	0.238212899	0.039	0.035
Zfp738	0.238076825	0.027	0.012
Nr2c1	0.237546074	0.02	0.005
St6galnac3	0.23734205	0.121	0.123
Chd8	0.23733844	0.086	0.072
Zbtb40	0.236530701	0.02	0.002
Ppwd1	0.236372324	0.031	0.017
Khdc4	0.235990706	0.051	0.03
Gm2a	0.235684068	0.09	0.069
Ubp1	0.235616996	0.039	0.032
Hspa5	0.235573784	0.082	0.069
Gbe1	0.235564024	0.055	0.037
Hipk2	0.235562339	0.121	0.131
Ints5	0.235468758	0.023	0.005
Ddx24	0.235234556	0.074	0.059
Gpr107	0.234908736	0.02	0.01
Ino80d	0.23482579	0.086	0.081
Gcc2	0.234721785	0.07	0.052
Ide	0.234232329	0.047	0.035
Vps41	0.233965695	0.066	0.059
Ist1	0.233943869	0.062	0.052
Kat2b	0.233837147	0.316	0.311
Ddx6	0.233711368	0.227	0.247
Harbi1	0.233662382	0.016	0
Utp15	0.233546943	0.023	0.007
Scap	0.233514058	0.031	0.02
Slc29a3	0.233312851	0.027	0.015
Naa35	0.233182108	0.027	0.005
Akt2	0.233014073	0.047	0.03
Rnf167	0.232730832	0.066	0.052
Dcp2	0.232408279	0.082	0.062
Ss18	0.232317607	0.09	0.079
Gm49980	0.232243314	0.016	0.007
Zfp653	0.232007418	0.016	0
Creg1	0.231436299	0.035	0.017
Tmem126b	0.231171393	0.027	0.01
Csnk1g3	0.230904148	0.105	0.106
4932438A13Rik	0.230777476	0.266	0.267
Ube2q1	0.230568743	0.047	0.027
A430073D23Rik	0.230280823	0.023	0.007
Nlk	0.230188885	0.184	0.163
Gm45029	0.229883825	0.016	0
Lsm1	0.229855979	0.047	0.042
Eftud2	0.229263597	0.039	0.022
Mta2	0.22922178	0.047	0.04
Dut	0.22919742	0.062	0.047
Fmc1	0.229078119	0.043	0.03
Trbv13-1	0.229066975	0.02	0.002
Trbv4	0.229017713	0.023	0.007
Unc119b	0.228580548	0.027	0.012
Litaf	0.228122705	0.016	0.005
Senp6	0.227898767	0.102	0.099
Nomo1	0.227479801	0.016	0.005
Pitpna	0.227416844	0.105	0.116
Ppcs	0.227376495	0.023	0.007
Sec22c	0.227314583	0.02	0.002
Lpp	0.227093277	0.207	0.183
Rwdd3	0.226938085	0.02	0.005
Klhdc2	0.226823463	0.047	0.035
Cbx7	0.226791354	0.047	0.027
Hint1	0.22660156	0.309	0.309
Irak2	0.226519907	0.035	0.022
Mrpl38	0.226384469	0.02	0.007
Rbsn	0.226077616	0.016	0.005
Tysnd1	0.226025534	0.027	0.005
Zcchc10	0.225880443	0.047	0.025
Mettl3	0.225873955	0.023	0.01
Mrpl54	0.22563543	0.078	0.064
Traf3	0.225628564	0.102	0.091
Ddb1	0.225478121	0.047	0.03
Xlr4a	0.225304538	0.027	0.02
Spcs3	0.225220136	0.035	0.025
Ablim1	0.225130236	0.352	0.373
Ppp1r11	0.224868475	0.086	0.067
Rps15	0.224713126	0.809	0.79
Polr3b	0.224689743	0.043	0.037
Tada2b	0.224560351	0.016	0.007
Glo1	0.224364041	0.047	0.037
Thoc5	0.224326462	0.027	0.022
Tbc1d30	0.223723041	0.031	0.025
Rhot1	0.223712268	0.039	0.032
Syt1	0.223623796	0.02	0.005
Tecpr2	0.223540276	0.066	0.052
Fam207a	0.223473004	0.012	0.007
Nt5c3b	0.223335998	0.035	0.022
Mgat2	0.222904875	0.023	0.015
Klhdc10	0.222651244	0.031	0.017
Pld3	0.222651214	0.047	0.04
Fam76a	0.222155105	0.016	0.007
Slc35a1	0.221990035	0.027	0.015
Mfn2	0.221933269	0.02	0.005
Pikfyve	0.221797628	0.051	0.04
Cnot8	0.221737299	0.039	0.017
Gm50237	0.221691143	0.016	0.002
Olfr374	0.22155936	0.012	0
Cd81	0.221533099	0.039	0.022
Pja2	0.221385682	0.055	0.047
Lman1	0.221354892	0.023	0.007
Akr1a1	0.221345855	0.074	0.064
Tecr	0.221120633	0.094	0.109
Far1	0.221079378	0.07	0.054
Baz1b	0.220784717	0.043	0.04
Mpp1	0.220635515	0.051	0.037
Vps13d	0.220619795	0.09	0.077
Sfi1	0.220301649	0.078	0.079
Ost4	0.220248163	0.316	0.306
Fgd3	0.220096652	0.059	0.049
Dand5	0.220058757	0.016	0
Doc2g	0.21941451	0.012	0
Tmem248	0.219239104	0.035	0.02
Stip1	0.219016227	0.031	0.02
Ddx31	0.219010565	0.012	0.005
Rusc1	0.218934479	0.023	0.012
Gmcl1	0.218862594	0.039	0.03
Oxld1	0.218790103	0.02	0.01
Zfp760	0.218729476	0.012	0.002
Prkce	0.218084907	0.16	0.163
Becn1	0.217727201	0.043	0.03
Cdc5l	0.217706179	0.051	0.04
Pdxk	0.217560281	0.012	0.002
Lin37	0.217482825	0.027	0.02
Ugdh	0.21739678	0.031	0.015
Thap7	0.217329724	0.027	0.017
Pea15a	0.217318017	0.031	0.025
Zfp280c	0.217315701	0.035	0.027
Plekhb2	0.217237903	0.027	0.015
Irf7	0.217165148	0.027	0.015
Galnt6	0.216912621	0.051	0.037
Pithd1	0.216800352	0.02	0.012
Fuom	0.216692116	0.023	0.01
Ppp2r5d	0.216600087	0.02	0.012
Slfn1	0.216468364	0.086	0.072
Zc3hav1	0.216151534	0.273	0.291
Gm15559	0.216114344	0.008	0.002
Notch1	0.216096486	0.039	0.035
Ube2a	0.215759008	0.043	0.037
Herc6	0.21504536	0.066	0.052
Rnaseh1	0.21407436	0.023	0.01
Card11	0.214001513	0.105	0.099
Ifi209	0.213984466	0.086	0.086
Sh3bgrl2	0.213959222	0.031	0.017
Sod1	0.213945398	0.059	0.052
Tmem175	0.213730408	0.023	0.01
2700062C07Rik	0.213324515	0.027	0.02
Ddost	0.213300722	0.059	0.044
Camk2d	0.213186733	0.18	0.168
Pcsk7	0.213174796	0.023	0.02
Adam19	0.213144759	0.062	0.052
Igf2r	0.213071259	0.094	0.096
Rrp1b	0.212951559	0.02	0.007
Pigl	0.212843299	0.016	0.007
Nrbp1	0.212792967	0.039	0.04
Ccdc186	0.212732626	0.031	0.02
Mettl26	0.212707686	0.043	0.032
Ttc27	0.212429566	0.035	0.027
Ice2	0.21237331	0.027	0.017
Tmem120a	0.212201746	0.016	0
Hint2	0.212017113	0.031	0.037
Slc36a3	0.211819345	0.004	0
Lrch4	0.211710372	0.039	0.025
Cmc1	0.211423704	0.109	0.106
Nup133	0.211400186	0.02	0.007
Pla2g12a	0.211063319	0.016	0.01
Il27ra	0.21090225	0.105	0.096
Uba1	0.210600171	0.051	0.052
Etv3	0.21053322	0.023	0.012
Sinhcaf	0.210056071	0.031	0.022
Ppih	0.209999415	0.027	0.025
Ybx1	0.209999313	0.141	0.143
Cox7b	0.209864533	0.215	0.193
Serinc3	0.209842043	0.16	0.158
Ptrhd1	0.209756243	0.027	0.017
Nit1	0.209715071	0.027	0.012
Eif4h	0.209706849	0.066	0.052
Chp1	0.209704439	0.047	0.03
Nek9	0.209577629	0.031	0.02
Aftph	0.209313716	0.09	0.074
Calu	0.209276845	0.031	0.017
Gm43065	0.209257893	0.012	0
Tmem259	0.209251849	0.047	0.032
Lmnb1	0.209213251	0.027	0.012
Stambp	0.209076486	0.027	0.012
Ino80	0.208794066	0.078	0.074
Bag4	0.208785447	0.02	0.01
Abcg1	0.208679072	0.066	0.064
Sptan1	0.20825197	0.086	0.084
Manbal	0.208129417	0.023	0.012
Fgfr2	0.208103266	0.047	0.04
Scp2	0.208083904	0.098	0.094
Mfsd1	0.208014584	0.02	0.007
Nkrf	0.207914905	0.012	0.005
Btf3l4	0.207598005	0.047	0.032
Msi2	0.207228065	0.258	0.259
Notch2	0.207133683	0.051	0.052
Sp110	0.206941199	0.102	0.104
Asnsd1	0.206888165	0.055	0.047
Uhmk1	0.206530462	0.031	0.02
Cct7	0.206247008	0.055	0.04
Ctdp1	0.206243935	0.023	0.017
2610002M06Rik	0.205870542	0.039	0.03
Kmt2d	0.205808987	0.062	0.062
Pan2	0.205491677	0.023	0.01
Slc44a2	0.205491074	0.094	0.077
Uspl1	0.205357541	0.055	0.035
A330040F15Rik	0.205278047	0.035	0.02
Gdap2	0.205249864	0.027	0.012
Ppp6r2	0.205068362	0.043	0.032
Tlr7	0.204715982	0.039	0.03
Pnn	0.20464846	0.051	0.032
Chuk	0.204536248	0.035	0.025
Sap25	0.204408561	0.023	0.02
Rxra	0.204082084	0.02	0.007
Slamf1	0.203909021	0.074	0.059
Tnfaip8	0.203830068	0.086	0.077
Smad4	0.203733264	0.137	0.128
Slc3a2	0.203579583	0.031	0.025
Wdyhv1	0.203486834	0.035	0.02
Tsta3	0.203397675	0.047	0.03
Rtn4rl1	0.203396755	0.039	0.025
Naa40	0.2027814	0.016	0
Zcchc17	0.202711884	0.027	0.02
Rmnd5a	0.202670767	0.082	0.079
Pdss2	0.202667042	0.062	0.049
Rccd1	0.202526138	0.02	0.007
Atxn3	0.202067996	0.039	0.02
Rexo4	0.201765302	0.031	0.015
Angptl6	0.201756959	0.012	0
Efna5	0.201735832	0.008	0
Riok2	0.201614201	0.043	0.032
Dusp1	0.201541249	0.055	0.047
Tmem243	0.201362715	0.09	0.077
Arrdc3	0.201353352	0.023	0.017
Crcp	0.201290997	0.02	0.017
6430590A07Rik	0.201089149	0.012	0.002
Cdca7l	0.200879851	0.016	0.002
Mpc1	0.200857048	0.062	0.064
Rack1	0.200503132	0.75	0.731
Gm44618	0.200019127	0.008	0
Rimklb	0.199883203	0.02	0.005
Dera	0.199881274	0.059	0.047
Rhbdf2	0.199756993	0.008	0
Apex2	0.199712486	0.02	0.012
Apaf1	0.199632411	0.027	0.012
Abl2	0.199530459	0.062	0.044
Imp4	0.19947588	0.031	0.025
Lgals8	0.199212121	0.039	0.027
BC002059	0.198779022	0.035	0.025
Rps6kb1	0.198659543	0.07	0.052
Rwdd1	0.198361023	0.066	0.062
Abi2	0.197979862	0.02	0.01
Gm35363	0.197963067	0.016	0.002
Ighm	0.197891861	0.117	0.111
Sprtn	0.197676359	0.02	0.005
Nudc	0.197572043	0.039	0.03
Tmem41a	0.197505196	0.012	0
Stxbp3	0.197470065	0.047	0.044
Igflr1	0.197468584	0.074	0.064
Bbip1	0.19743321	0.047	0.052
Sirt2	0.19732961	0.039	0.03
2610507B11Rik	0.197280158	0.039	0.035
Trim35	0.197201273	0.023	0.01
Ptpra	0.197080623	0.074	0.062
Adat1	0.196995503	0.023	0.007
Lamtor3	0.196719765	0.027	0.017
Socs4	0.196699749	0.035	0.027
Gm16565	0.196654666	0.023	0.007
Lsm8	0.196113213	0.043	0.037
Astn2	0.195996723	0.02	0.007
A930015D03Rik	0.195943898	0.324	0.296
Dele1	0.195695215	0.02	0.005
Rpl23a	0.195668248	0.652	0.647
Parp10	0.19566008	0.027	0.01
Cstf1	0.195633729	0.012	0.002
Lrp5	0.195482283	0.012	0
Msra	0.195285709	0.055	0.054
Ccs	0.19515622	0.059	0.059
Rnf187	0.195072758	0.055	0.059
Rnpep	0.194949965	0.02	0.01
Gpt	0.194759628	0.008	0
Hsh2d	0.194469653	0.02	0.007
Cd99l2	0.19421713	0.016	0.01
Rpgrip1l	0.194192491	0.012	0
Zfp367	0.194120133	0.008	0
Hist1h4d	0.193762868	0.031	0.02
Akna	0.193492347	0.078	0.074
Rin3	0.19334248	0.059	0.042
Phf10	0.193232393	0.027	0.025
Odc1	0.192997056	0.027	0.017
Nedd8	0.192944433	0.145	0.153
Mrpl1	0.192926504	0.074	0.069
Snx25	0.192726237	0.027	0.012
Slc10a3	0.192632928	0.023	0.02
Ncoa3	0.192623388	0.223	0.227
Idh3g	0.192614867	0.043	0.037
Disp1	0.19231633	0.051	0.042
Exosc2	0.192314162	0.02	0.007
Sympk	0.192302999	0.023	0.015
Lcp1	0.192086384	0.203	0.193
Rfx4	0.192056069	0.004	0
Gm16675	0.191988726	0.016	0.012
Mtfmt	0.191908494	0.012	0.007
Krtcap2	0.191830406	0.246	0.262
Nckap1l	0.191587924	0.09	0.081
Prmt7	0.191586482	0.023	0.012
Oat	0.191353802	0.02	0.01
Usp3	0.191271228	0.309	0.326
Neb	0.191132482	0.082	0.089
Mboat1	0.191115877	0.023	0.012
Lax1	0.190832068	0.035	0.027
1600014C10Rik	0.190727192	0.07	0.069
Bola1	0.19061227	0.035	0.03
Zbtb21	0.190283578	0.016	0.002
Dancr	0.190221093	0.016	0.007
Klhl6	0.190212171	0.324	0.323
Sft2d1	0.190102691	0.023	0.017
Zranb2	0.190094772	0.062	0.049
Rer1	0.190002901	0.059	0.042
Ston1	0.18994868	0.039	0.032
Zfp36l2	0.189796913	0.332	0.328
Gstcd	0.18965931	0.023	0.01
Pgd	0.189355615	0.016	0.015
Xrn2	0.189268909	0.215	0.225
Slain2	0.189126926	0.074	0.074
Trabd	0.189119235	0.027	0.02
Lpcat4	0.189048959	0.02	0.015
Cisd2	0.188912954	0.074	0.081
Exosc7	0.188782741	0.027	0.025
Hgf	0.188684342	0.012	0.002
Antxr2	0.188488519	0.078	0.069
Dis3l	0.188449155	0.016	0.002
Sh3glb1	0.188438365	0.117	0.141
Mia2	0.188242603	0.105	0.104
1810024B03Rik	0.188178945	0.016	0.002
Dthd1	0.188092456	0.035	0.02
Ube2f	0.18807222	0.027	0.02
Ccdc47	0.187866498	0.027	0.022
Ttc39b	0.187725061	0.133	0.141
Zbtb1	0.187655048	0.035	0.037
Hgsnat	0.187625122	0.027	0.025
8030462N17Rik	0.18741242	0.078	0.067
Mrtfa	0.18735584	0.199	0.188
Enox2	0.187247494	0.07	0.067
Ksr1	0.187227961	0.023	0.012
Rora	0.186956978	0.074	0.064
Mrpl22	0.186644142	0.047	0.037
Prkag1	0.186569469	0.043	0.032
Lztfl1	0.186547139	0.027	0.017
Dcxr	0.186541358	0.02	0.002
Ndufb11	0.186540234	0.18	0.193
Bpgm	0.186505522	0.016	0.002
Tmem109	0.186456908	0.02	0.01
Wdr44	0.18634918	0.082	0.069
Klhl18	0.186240059	0.023	0.01
Pfdn4	0.186160467	0.027	0.015
Hcfc1r1	0.186144254	0.051	0.037
Thap3	0.186124883	0.051	0.04
Nudt2	0.186119114	0.012	0.002
Kctd9	0.185829963	0.016	0.005
Il21r	0.185801514	0.043	0.035
Ube2g1	0.185785571	0.074	0.072
Itgb2	0.185718728	0.082	0.072
Donson	0.185512679	0.043	0.032
Irak4	0.185317818	0.027	0.015
Hltf	0.185250612	0.055	0.054
Caprin2	0.185154707	0.016	0.002
Slc44a1	0.185055285	0.035	0.02
Etv1	0.184904267	0.004	0
Rps27rt	0.184857067	0.328	0.319
Adgre4	0.184818299	0.012	0.002
Cnn2	0.184805418	0.219	0.237
Gm17018	0.184491811	0.031	0.042
Abcd4	0.18444899	0.027	0.007
Ech1	0.184326005	0.043	0.049
Rprd2	0.184190903	0.09	0.091
Iqgap1	0.184090469	0.133	0.128
Tmem242	0.18401937	0.023	0.012
B4galnt1	0.183991108	0.133	0.131
Tomm40l	0.183959437	0.012	0.002
Hdac10	0.183859356	0.012	0.002
Dyrk2	0.183566878	0.035	0.035
Hspa13	0.183530459	0.008	0
Gpr65	0.183519186	0.047	0.049
Stk19	0.183400102	0.012	0.002
Ppm1f	0.18334371	0.016	0.007
Ube2d1	0.18319745	0.059	0.057
Ankra2	0.18314209	0.023	0.017
Zfp664	0.182988026	0.023	0.007
Birc3	0.182873445	0.09	0.084
Slc5a3	0.182804316	0.012	0.005
Zfp943	0.182686368	0.027	0.022
Poc5	0.182305296	0.023	0.012
Srpk2	0.182273425	0.102	0.109
Dnajb9	0.1822624	0.039	0.025
Dph6	0.182246964	0.051	0.047
AW146154	0.182042677	0.023	0.01
Ercc3	0.181940763	0.023	0.005
Rnf14	0.181924519	0.031	0.02
Ranbp2	0.181871073	0.094	0.094
Ngrn	0.18176064	0.031	0.02
1110051M20Rik	0.181376155	0.02	0.007
Hps3	0.180873894	0.051	0.047
Bcl10	0.180694353	0.035	0.025
Ubxn4	0.180632574	0.074	0.077
Kars	0.180612889	0.039	0.035
Cers6	0.18057214	0.059	0.062
Nucb2	0.180419486	0.012	0.002
Tmem263	0.180224423	0.016	0.007
Cwc22	0.180195004	0.027	0.017
Cox5a	0.180020899	0.145	0.153
Sec24a	0.179885886	0.09	0.081
Gm49359	0.179835013	0.031	0.022
Gm21294	0.179689472	0.004	0
Vapa	0.179428591	0.098	0.101
Med10	0.179422583	0.051	0.057
Rpl5	0.179417172	0.531	0.538
Bclaf3	0.179375741	0.02	0.01
Ankrd46	0.179346317	0.02	0.007
Lamc1	0.17902268	0.043	0.047
2310022A10Rik	0.178890655	0.012	0.002
Dmap1	0.178852564	0.016	0.007
Gm38115	0.178685613	0.012	0.002
Ppp1r18	0.178676988	0.152	0.151
Tfam	0.178603359	0.039	0.02
Pip4k2b	0.17857468	0.055	0.042
Mapkbp1	0.178322484	0.023	0.01
Asah2	0.178256947	0.023	0.015
Nmt2	0.178034274	0.039	0.027
Psmb5	0.178021105	0.055	0.054
Tprn	0.177883455	0.016	0
Ccdc171	0.177857616	0.027	0.027
Zc3h12d	0.17779843	0.098	0.101
Gm47015	0.17777668	0.035	0.022
Sde2	0.177657248	0.031	0.02
Ucp2	0.177602239	0.238	0.232
Txn2	0.177556973	0.062	0.057
Atg3	0.177257128	0.047	0.03
Ostc	0.177254467	0.062	0.052
Kremen1	0.176966375	0.016	0.01
Hace1	0.176914405	0.047	0.049
2310039H08Rik	0.176753791	0.039	0.042
Rpl24	0.17670398	0.93	0.926
Izumo1r	0.176701334	0.301	0.314
Arih1	0.17647203	0.199	0.202
1810058I24Rik	0.176345386	0.133	0.143
Rnf146	0.17622556	0.039	0.032
Irf2	0.176210085	0.227	0.24
Pigt	0.176207674	0.031	0.02
8430429K09Rik	0.176135174	0.023	0.012
Gm3468	0.175952322	0.008	0
Rplp0	0.175944502	0.953	0.963
Casp8	0.175892247	0.121	0.121
Kif16b	0.175809493	0.059	0.044
2810403D21Rik	0.175593387	0.031	0.015
5730405O15Rik	0.175521783	0.016	0.002
Srp72	0.175126993	0.062	0.04
Tnfrsf1a	0.17473319	0.012	0.007
Keap1	0.174669086	0.012	0.002
Trac	0.174626563	0.289	0.301
Itgb1	0.174617177	0.113	0.094
Ssh1	0.174572441	0.031	0.025
Snhg16	0.17452916	0.023	0.01
Sptlc2	0.174498069	0.055	0.047
Sema4d	0.174462488	0.125	0.126
Vamp3	0.17443006	0.02	0.015
Prps1	0.174385038	0.02	0.01
Cpne1	0.174249637	0.098	0.096
Mta3	0.174235571	0.082	0.089
Gclm	0.17386096	0.027	0.022
Irak1	0.173829322	0.043	0.037
Rnf10	0.173719162	0.055	0.049
Pianp	0.173681664	0.031	0.015
Plcb1	0.17346149	0.023	0.012
Cd79a	0.173065753	0.039	0.037
Cox7c	0.172999348	0.477	0.523
Napg	0.172964266	0.023	0.01
Cd53	0.172917571	0.359	0.36
Gpr183	0.172892994	0.137	0.143
Vps52	0.172698731	0.027	0.017
Zfp362	0.172460082	0.02	0.005
Abcd1	0.172322799	0.031	0.027
Rbm43	0.171803655	0.023	0.02
Adal	0.171788805	0.02	0.012
Fdx1	0.171766135	0.043	0.025
Gm15545	0.17175102	0.016	0.005
Uckl1	0.17174192	0.016	0.005
Npm3	0.171597665	0.062	0.052
Snapc3	0.171529698	0.047	0.04
Bex3	0.171483973	0.043	0.035
Paqr8	0.171344899	0.012	0
Jazf1	0.171298264	0.027	0.012
Arfgap1	0.171252917	0.012	0.005
Cog1	0.171165087	0.02	0.015
Card19	0.171117399	0.047	0.044
Cln5	0.171054837	0.023	0.017
Zmat3	0.17085893	0.016	0.005
Rab27a	0.170694834	0.035	0.03
Tmod3	0.170638841	0.09	0.079
Oxa1l	0.170631832	0.035	0.02
Syde1	0.170607589	0.008	0
Thoc3	0.170548541	0.02	0.017
Ggnbp1	0.17052557	0.004	0
Ngly1	0.170524552	0.082	0.077
Lyrm7	0.17051337	0.016	0.005
Rad21	0.170288545	0.055	0.054
Irf2bpl	0.17022775	0.027	0.015
Hadh	0.170164378	0.027	0.017
Btla	0.170163641	0.133	0.121
Acat2	0.170096977	0.016	0.01
Ppargc1b	0.170043743	0.035	0.035
Cxxc1	0.170038097	0.027	0.022
Rab11fip1	0.169674592	0.02	0.007
Tmem50b	0.169641084	0.023	0.012
Zfp330	0.169609548	0.031	0.022
Gm28229	0.169467222	0.008	0
Gm26749	0.169345092	0.012	0
Pcgf2	0.169331986	0.012	0
Gxylt1	0.169113123	0.027	0.022
Dpf2	0.169052636	0.027	0.03
6030458C11Rik	0.169035025	0.023	0.015
Dedd	0.169014479	0.016	0.007
Ube2v2	0.16899369	0.062	0.059
Mapk9	0.168970398	0.047	0.037
Trmt5	0.168891722	0.012	0.002
Mlh3	0.168847044	0.027	0.022
Selenoo	0.168763429	0.047	0.035
Rnf2	0.168723373	0.035	0.027
Cited2	0.168466098	0.051	0.04
Snrnp70	0.168461656	0.09	0.116
Tsnax	0.168352982	0.027	0.025
Csrnp1	0.168146078	0.012	0.005
Dapl1	0.16791479	0.07	0.067
Tsn	0.167810541	0.051	0.052
Inpp1	0.167742637	0.035	0.027
Mrpl55	0.167706324	0.035	0.027
Ddx52	0.167684651	0.035	0.027
Rnf122	0.167665448	0.02	0.012
Lrig2	0.16758853	0.031	0.022
Rab22a	0.167543555	0.039	0.03
Tmem229b	0.167522236	0.027	0.017
Psmd10	0.167475302	0.02	0.007
Tinf2	0.167415898	0.023	0.015
2310011J03Rik	0.167212642	0.035	0.035
Top3b	0.167190609	0.02	0.015
Usp47	0.167004439	0.074	0.074
Nudt4	0.166911559	0.027	0.012
Rnf6	0.166785487	0.039	0.025
Ivns1abp	0.16676241	0.051	0.04
Hmgxb3	0.166603038	0.031	0.02
Rnf125	0.166598741	0.02	0.017
Ccny	0.166450827	0.121	0.119
Map2k7	0.166377153	0.016	0.017
Klhdc3	0.166285266	0.02	0.012
1810006J02Rik	0.166230727	0.016	0.002
Ezr	0.166230176	0.141	0.143
Rpl7	0.165996169	0.777	0.807
Abhd4	0.165836431	0.012	0.002
Esyt1	0.165668451	0.066	0.057
Nf1	0.165644883	0.031	0.022
Ubqln4	0.165618806	0.027	0.015
Rpl41	0.165581405	0.996	0.99
Edem3	0.165554768	0.043	0.035
Rab7	0.165245981	0.074	0.079
0610010K14Rik	0.16523231	0.07	0.067
Zxdb	0.165227232	0.02	0.015
Rbm48	0.165121015	0.035	0.022
Ganc	0.165069167	0.023	0.01
Fbrsl1	0.164977469	0.043	0.049
Zbtb18	0.164944286	0.016	0.005
Cltc	0.164927708	0.082	0.089
Magi1	0.164464002	0.004	0
Dcaf17	0.164377687	0.055	0.047
Zbtb22	0.164234832	0.016	0
Zfp119b	0.16422043	0.012	0.002
Pbx2	0.164145556	0.035	0.017
Nudt3	0.16413659	0.031	0.027
Actl6a	0.163835137	0.043	0.035
Ccdc138	0.163567018	0.016	0.005
Adsl	0.163366414	0.035	0.022
Snrpd1	0.16331541	0.059	0.057
Axin1	0.163276348	0.055	0.052
Pofut1	0.16309947	0.027	0.025
Grik3	0.163035752	0.02	0.007
Rbm34	0.162745038	0.023	0.015
Vkorc1	0.162729865	0.023	0.032
Vti1b	0.162728863	0.039	0.037
9930021J03Rik	0.162613965	0.07	0.067
Nudt5	0.162488593	0.035	0.03
Zfp788	0.16247592	0.02	0.015
Fam49a	0.162466147	0.102	0.116
Gbp3	0.162402239	0.039	0.037
Ndc80	0.162177247	0.008	0
Frs2	0.162128417	0.066	0.079
Med17	0.162121346	0.039	0.032
Rmnd1	0.162053625	0.02	0.01
Suds3	0.161911771	0.031	0.025
U2af1	0.161772122	0.059	0.047
Dag1	0.161594438	0.047	0.052
Stx18	0.161429915	0.031	0.022
Syne1	0.161128968	0.043	0.035
Zfp687	0.161102933	0.02	0.005
Emc3	0.161076265	0.055	0.04
Mrps17	0.161044873	0.047	0.03
Mrpl30	0.160896177	0.184	0.202
Vps16	0.160891444	0.035	0.032
Ythdf1	0.16068944	0.043	0.03
Nudt16	0.160662401	0.023	0.012
Zbtb41	0.160655508	0.023	0.022
2810454H06Rik	0.160654205	0.035	0.03
Ifnar2	0.160577098	0.059	0.052
Lman2l	0.16047902	0.016	0.012
Pdzd11	0.160450126	0.012	0.005
Cerkl	0.160419103	0.02	0.005
Adgrl1	0.160325457	0.027	0.022
Anxa6	0.160304499	0.109	0.121
Gfod1	0.160298721	0.02	0.012
A930006K02Rik	0.160230546	0.016	0.005
Pdhb	0.16016212	0.035	0.035
2700038G22Rik	0.160095218	0.016	0.01
Cryl1	0.160081929	0.023	0.017
Rchy1	0.16001081	0.043	0.037
Espn	0.159939771	0.027	0.012
Coq2	0.159639866	0.023	0.012
Ccl25	0.159262	0.031	0.022
Lgals3bp	0.158687546	0.016	0.007
Hist1h1d	0.158657704	0.012	0.007
Mecr	0.158576787	0.016	0.007
Gm5432	0.158535279	0.023	0.012
Wdr7	0.158473939	0.059	0.047
Yju2	0.158419261	0.016	0.002
Slc9a6	0.158355109	0.02	0.012
Os9	0.158227153	0.027	0.022
Rrm2b	0.158198389	0.043	0.035
4732440D04Rik	0.158135604	0.02	0.01
Cog3	0.158025747	0.035	0.03
Il18rap	0.157989761	0.012	0.005
Golga1	0.157950195	0.027	0.015
Dnpep	0.157796641	0.023	0.015
Rreb1	0.157768292	0.059	0.059
Rpl28	0.157750141	0.98	0.975
Ctsa	0.157675695	0.039	0.03
Pgghg	0.157653356	0.008	0.002
Ncf2	0.157594512	0.012	0
Rpl27a	0.157551325	0.969	0.97
Syt11	0.157522547	0.035	0.025
Chn2	0.157493942	0.016	0.005
Kmt5a	0.157425528	0.027	0.017
Rpf1	0.157380652	0.043	0.047
Cd36	0.157338535	0.008	0
Ptrh2	0.157288474	0.02	0.015
Stk10	0.157123048	0.145	0.17
Ndrg3	0.157041385	0.145	0.128
Nrros	0.157003515	0.035	0.025
Syne2	0.156781365	0.012	0.005
Tbc1d17	0.156591777	0.016	0.015
Otud5	0.156578395	0.051	0.047
Iqgap2	0.156546723	0.141	0.16
Vmn2r84	0.156538636	0.008	0
Fam214a	0.156487498	0.039	0.04
Acadl	0.156406663	0.027	0.022
Cpeb3	0.156363662	0.016	0.007
Arl2bp	0.156316716	0.031	0.02
Tomm20	0.156299486	0.152	0.153
Tmem116	0.156261318	0.004	0.002
Gm12216	0.156166661	0.023	0.025
Gm36264	0.156165982	0.023	0.017
Ndufb5	0.156126235	0.168	0.168
Atp5c1	0.155927832	0.172	0.193
Armt1	0.155879669	0.02	0.01
Erlec1	0.155798468	0.031	0.025
Adgre5	0.155625297	0.266	0.254
Armcx4	0.155385364	0.004	0
Gm3448	0.155323963	0.02	0.017
Iglc2	0.155304002	0.043	0.044
Papss1	0.155279316	0.02	0.01
Nlrc3	0.155186718	0.047	0.037
Vsig10	0.155162548	0.02	0.005
Mfsd14b	0.155098514	0.047	0.042
Seh1l	0.154890477	0.031	0.025
Wnt4	0.154685256	0.012	0.002
Sdcbp	0.154392973	0.094	0.081
2-Mar	0.15423128	0.055	0.049
Slc37a3	0.154210261	0.027	0.022
Platr25	0.153924431	0.02	0.007
Otud6b	0.153903895	0.023	0.017
Slc25a25	0.153730991	0.031	0.025
Hist1h4a	0.153649689	0.012	0
Letmd1	0.153528727	0.02	0.01
Cops2	0.153329704	0.059	0.054
Ldha	0.153280544	0.152	0.158
Synj2	0.153269001	0.031	0.02
Cbr1	0.153073357	0.023	0.02
Ghitm	0.153009857	0.062	0.069
Cd180	0.152979931	0.008	0
Phactr4	0.152881034	0.023	0.02
Cep57l1	0.152801987	0.023	0.015
Sec61g	0.152793813	0.473	0.541
Chic1	0.152790371	0.027	0.02
Strip1	0.152746523	0.023	0.012
Esf1	0.152638583	0.059	0.047
Bnip1	0.152573761	0.012	0
Pcnx3	0.152560244	0.023	0.012
Ap1g2	0.152435608	0.02	0.015
Flna	0.15237142	0.156	0.148
Crem	0.152254914	0.02	0.022
Btbd7	0.152176145	0.117	0.119
Mterf1a	0.151987235	0.027	0.022
Klhl9	0.151886033	0.035	0.032
Tle3	0.15186033	0.031	0.022
Stx17	0.151856843	0.035	0.03
Ephb6	0.151832172	0.016	0.007
Tfpi	0.15174109	0.012	0.002
Mipol1	0.151693726	0.051	0.035
Churc1	0.151665282	0.137	0.148
Fmr1	0.151562757	0.047	0.044
Npc2	0.151518366	0.25	0.254
Retreg1	0.151512432	0.168	0.173
Mthfd2	0.151498701	0.02	0.015
5530601H04Rik	0.151464803	0.02	0.012
Tasor2	0.15142343	0.098	0.101
Smg1	0.151409548	0.195	0.21
Yaf2	0.151161812	0.051	0.049
Cc2d1a	0.151002394	0.016	0.005
4930402H24Rik	0.150871729	0.027	0.025
1700012D14Rik	0.150851495	0.023	0.02
Mpg	0.150825098	0.016	0.007
1110002L01Rik	0.150786989	0.031	0.02
Ptpmt1	0.1507154	0.027	0.015
Catspere2	0.150395322	0.012	0
Banf1	0.150366566	0.109	0.106
Il6st	0.150308819	0.117	0.121
Lrrc57	0.15030381	0.012	0.005
Gm47230	0.150284388	0.008	0.005
Atp23	0.150280274	0.016	0.007
Nom1	0.15026186	0.023	0.022
Id2	0.150239764	0.051	0.044
Nup93	0.150182584	0.02	0.012
Runx3	0.150162522	0.035	0.02
Pde2a	0.150060026	0.047	0.035
Casp3	0.150052054	0.02	0.012
Zfyve26	0.150041099	0.035	0.02
Trim12c	0.150038741	0.035	0.027
Ctsc	0.149964079	0.039	0.025
Dkc1	0.149804702	0.039	0.032
Btg2	0.149753348	0.098	0.099
Ankrd52	0.1496344	0.012	0.002
Tmed10	0.149601784	0.094	0.101
Wdr41	0.149532887	0.02	0.012
St3gal1	0.149501611	0.043	0.032
Uxs1	0.149470748	0.023	0.015
Tmem87b	0.149465333	0.035	0.03
Rnf169	0.149336998	0.051	0.052
H2-DMb2	0.149279476	0.02	0.007
Smim19	0.149220892	0.047	0.044
Laptm5	0.149213722	0.281	0.296
Snapin	0.149057972	0.023	0.015
Cep95	0.148885199	0.035	0.035
Sfxn2	0.148845143	0.012	0.002
Abcc1	0.14875909	0.039	0.032
Mccc1	0.148651242	0.016	0.01
Trib1	0.14861981	0.008	0.005
Rock2	0.148613804	0.078	0.072
Ube2g2	0.148318683	0.02	0.01
Prcc	0.148287447	0.016	0.007
Yars2	0.148277171	0.02	0.007
Rptor	0.148247539	0.055	0.044
Mrpl4	0.148242383	0.031	0.022
Zbtb45	0.148141855	0.016	0.01
Fbxl22	0.148080857	0.02	0.01
Arid5a	0.147955182	0.023	0.02
Golim4	0.147870182	0.027	0.02
Prxl2c	0.147584904	0.027	0.017
Pin1	0.147584273	0.031	0.025
Rsl1d1	0.147518839	0.051	0.047
Golph3	0.147499273	0.062	0.057
Stradb	0.147360637	0.016	0.012
Sugp2	0.147222016	0.02	0.01
Ocrl	0.14719214	0.012	0.007
Ric8b	0.147165287	0.039	0.044
Nelfe	0.14711687	0.02	0.012
D630008O14Rik	0.147093775	0.012	0
Samsn1	0.147054545	0.078	0.086
Tbxa2r	0.147017379	0.047	0.042
Brk1	0.146971441	0.086	0.089
Zeb2	0.146928442	0.012	0.002
Plec	0.146795757	0.043	0.044
mt-Nd5	0.146793982	0.516	0.501
Fis1	0.14675649	0.16	0.178
Zmym5	0.146543563	0.059	0.052
Cs	0.146262206	0.055	0.037
Rad51c	0.146152988	0.008	0
Ppp1r7	0.146057279	0.031	0.022
Ttc1	0.14603861	0.016	0.01
Rnf130	0.145891479	0.027	0.022
Acer2	0.145871138	0.027	0.017
Abitram	0.145769247	0.02	0.01
Fam129a	0.14568836	0.043	0.044
Zfp827	0.145652445	0.031	0.032
Ubqln2	0.145642448	0.016	0.007
Bhlhe40	0.145461575	0.012	0.002
Naa10	0.145340919	0.047	0.04
Atp6v1d	0.145224919	0.031	0.025
Neurl4	0.145121062	0.02	0.007
Tspyl3	0.145043646	0.02	0.007
Cmtm6	0.144954053	0.059	0.044
A630091E08Rik	0.14489348	0.012	0
Ydjc	0.144830925	0.008	0
Copa	0.144614935	0.07	0.074
Piezo1	0.144573108	0.023	0.02
Prkrip1	0.144572448	0.023	0.02
Camkk2	0.144502021	0.031	0.022
F2rl1	0.144404228	0.016	0.007
Ess2	0.144280842	0.02	0.017
Nrip1	0.144215319	0.191	0.227
Cpeb4	0.144206212	0.059	0.057
Smarca2	0.14415837	0.098	0.101
E2f5	0.144007102	0.023	0.012
Wdr11	0.143898463	0.023	0.012
Mybbp1a	0.143740847	0.051	0.049
Aida	0.143722502	0.039	0.04
Sh2d3c	0.14371968	0.035	0.025
Trp53i13	0.143706609	0.008	0
Ankrd13a	0.143578559	0.043	0.027
Polr1b	0.143491095	0.012	0
1600020E01Rik	0.143343752	0.051	0.047
Tceanc2	0.143265699	0.031	0.022
Dmac2	0.143240948	0.016	0.012
Nop2	0.143075674	0.016	0.005
Fermt3	0.143075429	0.074	0.094
Gm35188	0.142956787	0.012	0.007
Csnk1g1	0.1429472	0.078	0.084
Exoc5	0.142924618	0.066	0.067
Gm14508	0.142886329	0.008	0
Fam173a	0.142754141	0.062	0.054
Spata48	0.142632988	0.008	0.005
Ctdnep1	0.142629048	0.035	0.032
Rpsa	0.142565703	0.973	0.978
Srsf3	0.142487819	0.098	0.109
Rad23a	0.142487434	0.035	0.027
Sh2d4b	0.142345348	0.012	0.012
R3hcc1	0.142343274	0.02	0.007
Tmem50a	0.142335094	0.125	0.136
Ndufa10	0.142287931	0.059	0.062
Tcerg1	0.142270565	0.066	0.057
Gm10762	0.142266596	0.008	0
Bora	0.142162318	0.016	0.005
Txnl4b	0.1421621	0.008	0
Gm43672	0.142161563	0.008	0.002
Apobec1	0.142092065	0.016	0.007
Crebzf	0.142051638	0.039	0.037
2310057M21Rik	0.14200666	0.016	0.01
Atp5e	0.141778913	0.723	0.775
Rac2	0.141672709	0.48	0.494
Prmt1	0.141663145	0.055	0.059
Gna15	0.141621538	0.008	0
Sart3	0.141585098	0.016	0.005
Cerk	0.141582948	0.027	0.02
Whamm	0.141538326	0.02	0.015
Dip2a	0.141523188	0.004	0.005
Maml1	0.141514312	0.039	0.04
Spred2	0.141494017	0.043	0.03
Tmem184c	0.141385976	0.023	0.017
Uso1	0.141226511	0.039	0.03
Gm12940	0.141145955	0.02	0.012
H3f3a	0.141115844	0.348	0.365
Ppp2r1a	0.141069212	0.047	0.044
Gm38134	0.140846234	0.02	0.015
Mm2pr	0.140809624	0.008	0
Ifitm2	0.140714122	0.016	0.01
Wdr4	0.140622047	0.012	0.005
2610301B20Rik	0.140585029	0.02	0.012
Stx2	0.140551144	0.016	0.005
Vdac2	0.140466336	0.055	0.062
Snd1	0.140456318	0.164	0.17
Cebpzos	0.140436826	0.027	0.022
Ppie	0.1404318	0.023	0.022
Aldoa	0.140400383	0.156	0.163
Tbc1d1	0.140385496	0.109	0.094
Gm43329	0.140343074	0.012	0.005
Mrps22	0.140320333	0.012	0.005
H2afj	0.140171501	0.207	0.205
Kpna3	0.140119585	0.059	0.049
Terf2	0.139933942	0.035	0.025
Cd101	0.139907622	0.016	0.007
Sphk2	0.139905675	0.016	0.007
E430024I08Rik	0.139817539	0.02	0.01
Dnaja2	0.139797983	0.086	0.089
Zfp606	0.13972984	0.012	0.002
Aebp2	0.139687023	0.062	0.067
Taf6	0.139667091	0.02	0.012
Fahd2a	0.139487565	0.012	0.002
Zfp251	0.139439195	0.012	0.005
Hmgn1	0.139342791	0.055	0.057
Plekha8	0.139330767	0.016	0.002
Glud1	0.13915842	0.09	0.099
Pdcd6ip	0.138992548	0.086	0.099
Dph1	0.138984489	0.012	0
Slf2	0.138961316	0.055	0.054
Ninj1	0.138943581	0.02	0.012
Dzip1	0.138933905	0.016	0.007
Gm13546	0.13877213	0.02	0.007
Stard3	0.13866377	0.012	0.002
Snx2	0.138644985	0.066	0.074
Ap4b1	0.13862198	0.012	0.002
Itgb3	0.138525632	0.023	0.012
Pex12	0.138515278	0.012	0
Leng8	0.138506167	0.047	0.037
Fadd	0.138330141	0.012	0
Ciao2b	0.138285264	0.055	0.057
Ero1l	0.138230413	0.016	0.015
Fiz1	0.138201057	0.016	0.01
Tdrd3	0.138191513	0.051	0.03
Acap1	0.138027425	0.062	0.072
Abcc10	0.138017255	0.016	0.002
Tsen2	0.13798149	0.012	0.002
Tpd52l2	0.137972419	0.047	0.04
D830025C05Rik	0.13785968	0.023	0.012
Phkb	0.137840219	0.043	0.052
1600002K03Rik	0.137799571	0.023	0.01
Zfp82	0.137713691	0.004	0
Coa7	0.137326012	0.02	0.01
H2-Aa	0.137131874	0.086	0.086
Retreg3	0.136933537	0.062	0.062
BC065397	0.136710258	0.012	0.005
Klf6	0.136659818	0.133	0.143
Zfp523	0.136647607	0.008	0
Csnk1d	0.136609858	0.027	0.027
Eef1e1	0.136593559	0.027	0.017
Zfp207	0.136503908	0.133	0.141
Hspe1	0.136410746	0.156	0.178
Phrf1	0.136257961	0.027	0.025
Chid1	0.136048657	0.012	0.005
Dync1h1	0.135824477	0.07	0.059
Snhg15	0.135743458	0.027	0.02
Ankrd49	0.1355952	0.035	0.032
9930111J21Rik2	0.135420611	0.039	0.042
Hibch	0.135333164	0.012	0.01
Bnip3	0.135194716	0.012	0.002
Nubp1	0.135077956	0.059	0.049
Tnrc18	0.135074398	0.027	0.012
Rap1b	0.134998372	0.211	0.23
Blzf1	0.134998218	0.012	0.002
Rassf5	0.134988992	0.102	0.106
Eif4g2	0.134939031	0.207	0.217
Capza1	0.134881709	0.203	0.217
Clec4a3	0.134807089	0.012	0.002
Atp2c1	0.134760075	0.043	0.04
Tmem258	0.134708091	0.297	0.291
Rasal1	0.134683475	0.016	0.005
H2-Oa	0.1345829	0.016	0.007
Hnrnpu	0.134557601	0.16	0.168
Cdc37l1	0.134495601	0.027	0.027
Tmem167b	0.134466116	0.012	0.002
Tkfc	0.134451315	0.008	0.002
Tspan6	0.13442632	0.004	0
Rgl1	0.134370666	0.008	0
Ecsit	0.134314342	0.016	0.007
Sf3b2	0.134279631	0.078	0.072
Tcf25	0.134277879	0.07	0.081
Sp3	0.134261068	0.172	0.193
Daglb	0.134171916	0.012	0
Shoc2	0.134067459	0.082	0.099
4933404K13Rik	0.133998523	0.008	0
Myd88	0.133989049	0.012	0.002
Npas2	0.133899039	0.008	0
Mtmr6	0.133772821	0.039	0.04
Zfp276	0.133727211	0.012	0.01
Pvt1	0.133587173	0.098	0.099
Zfp954	0.133579381	0.016	0.005
Coro1a	0.133535176	0.406	0.484
Dynll2	0.133409261	0.023	0.022
S100a11	0.133260753	0.09	0.086
Clasp1	0.133255011	0.055	0.064
9530068E07Rik	0.133159212	0.023	0.012
Ptp4a2	0.133157835	0.227	0.269
Gstt2	0.133114057	0.012	0.005
Eif3k	0.133050469	0.266	0.284
Patz1	0.132765781	0.023	0.017
Mrpl35	0.132699976	0.043	0.037
Isy1	0.132623741	0.035	0.03
Fam222b	0.132615242	0.035	0.03
Gimap7	0.132609478	0.094	0.094
Cdipt	0.132607356	0.055	0.069
Atg12	0.132582425	0.051	0.054
Zdhhc6	0.132581242	0.039	0.027
Champ1	0.132518523	0.016	0.005
Cd19	0.132486864	0.02	0.015
Trat1	0.132277293	0.145	0.173
Crk	0.132177263	0.055	0.054
Bag5	0.131851119	0.016	0.007
Tut7	0.131842927	0.074	0.077
Rps6ka1	0.131812713	0.047	0.049
Dnhd1	0.131695085	0.012	0
Usp42	0.13155765	0.02	0.012
Ebna1bp2	0.131555873	0.023	0.017
Fcmr	0.131418609	0.012	0.002
Armc9	0.131416223	0.016	0.01
Ccar2	0.131265817	0.02	0.012
Mir22hg	0.131208278	0.008	0
Selplg	0.13117768	0.246	0.267
Imp3	0.131118166	0.059	0.059
Fgd6	0.131094575	0.008	0
Rubcn	0.13107937	0.016	0.005
Rhog	0.130887951	0.074	0.077
Nt5e	0.130874918	0.055	0.037
H2-Eb1	0.130821603	0.039	0.027
Fndc10	0.130782971	0.012	0.005
Serbp1	0.130669959	0.207	0.225
Naxd	0.130613731	0.02	0.01
Dusp16	0.130576922	0.012	0.005
Fbxo32	0.130570649	0.035	0.025
Rara	0.130520874	0.047	0.04
Slc9b2	0.130411184	0.008	0
Fnbp4	0.130372005	0.051	0.054
Ap2a1	0.130057253	0.023	0.02
Surf2	0.130034188	0.016	0.007
Pik3cb	0.129962226	0.012	0.002
Prss41	0.129948213	0.008	0
Asrgl1	0.129946228	0.031	0.025
Rp2	0.1298448	0.023	0.017
Tmbim6	0.129682022	0.129	0.119
Gpr146	0.129663309	0.035	0.032
Ahdc1	0.129640152	0.012	0.002
Fnbp1	0.129611254	0.121	0.133
Acap2	0.129592614	0.098	0.099
Diablo	0.129500741	0.02	0.01
Gm37469	0.129297209	0.012	0.002
Alg12	0.129169592	0.004	0.002
Capg	0.129040845	0.074	0.069
Stoml1	0.129033807	0.016	0.007
Tfb2m	0.129006256	0.027	0.02
Cetn2	0.12895707	0.027	0.017
Mettl16	0.128936505	0.023	0.017
Gskip	0.128835701	0.031	0.017
Mvd	0.128816986	0.016	0.005
Ppp1r14b	0.128750245	0.102	0.099
Cmip	0.128648201	0.145	0.151
Cnot7	0.128641737	0.047	0.04
N4bp3	0.12862882	0.008	0
Rnf135	0.128571421	0.02	0.012
Arhgef10	0.128490817	0.02	0.015
4933412E12Rik	0.128473893	0.016	0.005
Arap1	0.128420434	0.027	0.017
Pus3	0.128352935	0.02	0.012
Lonp1	0.128300035	0.012	0.005
Xiap	0.128208396	0.09	0.081
Gm4737	0.128130697	0.008	0
Fbxl12	0.12808844	0.043	0.04
A430005L14Rik	0.127897006	0.02	0.02
Sipa1	0.127891942	0.031	0.025
Gm45606	0.127778773	0.008	0
B430219N15Rik	0.127777495	0.008	0
Mfsd5	0.127685217	0.031	0.02
Stat6	0.127675601	0.047	0.047
Rbmx2	0.127518786	0.008	0
Txlng	0.127348571	0.039	0.042
Zc3h11a	0.127333609	0.02	0.01
Llgl2	0.127238413	0.008	0
Adss	0.127168359	0.074	0.089
Cdc16	0.127135981	0.012	0.007
Adamtsl4	0.127049219	0.012	0.002
Tbpl1	0.12702211	0.02	0.017
Dynlrb1	0.127014031	0.059	0.059
Krba1	0.126913854	0.016	0.007
Sgsm3	0.126656067	0.008	0.005
Gnl1	0.126625023	0.031	0.022
Ndufa3	0.126533471	0.363	0.4
Creb3	0.126335064	0.008	0
Pdia4	0.126268627	0.035	0.03
Dtx3	0.126261554	0.027	0.027
Ubald1	0.126087014	0.031	0.037
Rfx5	0.126024201	0.008	0
1110032F04Rik	0.125998201	0.027	0.022
Eif3a	0.125995874	0.059	0.072
Dtwd1	0.125907188	0.012	0.005
Gm48383	0.125697317	0.008	0
Impact	0.125669006	0.043	0.035
Cep295	0.12561203	0.059	0.062
Rabep2	0.125403971	0.023	0.022
Slc26a2	0.125385525	0.02	0.015
Slc25a5	0.125319355	0.129	0.151
Dennd5b	0.125121729	0.016	0.007
Tctex1d4	0.12500846	0.008	0
Lypd6b	0.124937903	0.016	0.007
Otub1	0.124870611	0.031	0.027
Trim14	0.124865131	0.043	0.047
Chmp2b	0.124795284	0.02	0.017
4931423N10Rik	0.124748163	0.008	0
Gm19696	0.124714832	0.02	0.015
1700023H06Rik	0.124548174	0.008	0.002
Taf13	0.12447741	0.012	0.007
Klf10	0.124470961	0.016	0.007
Gm20457	0.124438818	0.008	0
Sin3b	0.124377832	0.059	0.059
Ogdh	0.124314245	0.086	0.094
Tcea1	0.124312688	0.086	0.096
Hnrnpr	0.124246248	0.07	0.072
Egf	0.124214146	0.012	0.002
Nbdy	0.124124305	0.023	0.02
Tmem147	0.124123794	0.035	0.037
Sharpin	0.123979545	0.027	0.022
Oxsm	0.123816093	0.008	0
Bcorl1	0.123752205	0.016	0.007
Srp14	0.123719032	0.09	0.091
Ralgps1	0.123592444	0.023	0.022
Kpna4	0.123541544	0.223	0.257
Dnajc11	0.123530166	0.02	0.012
Psmd5	0.123503299	0.02	0.02
Ythdc1	0.123467314	0.105	0.094
Plscr3	0.123425956	0.008	0.002
Lsp1	0.123339256	0.227	0.237
Pfkp	0.123227009	0.031	0.032
Ppa1	0.123200456	0.012	0.007
Kdm1b	0.123191332	0.012	0.005
Usp30	0.123188846	0.012	0.002
Jarid2	0.123163003	0.164	0.183
C030037D09Rik	0.123116084	0.008	0
Zfp955a	0.122998555	0.012	0.007
Tmem43	0.122981401	0.016	0.007
Ruvbl2	0.12293312	0.012	0.005
Ube2z	0.122915714	0.031	0.03
Mgst3	0.122763151	0.008	0.005
6530401F13Rik	0.122718678	0.008	0.002
Micu3	0.122655864	0.031	0.037
Msrb1	0.122637733	0.043	0.037
Gna13	0.122609926	0.094	0.089
Gm14164	0.122607288	0.035	0.025
2510046G10Rik	0.122599619	0.016	0.007
Prkaa1	0.122591016	0.023	0.02
Cdh11	0.12253647	0.008	0
Sel1l	0.122467158	0.043	0.035
Ndrg2	0.122420833	0.012	0.007
Parp9	0.122416208	0.043	0.04
Bri3bp	0.122374776	0.031	0.017
Trf	0.1223715	0.008	0.002
Afg3l2	0.122342561	0.016	0.017
Lrrc58	0.122279382	0.031	0.032
Ube2e3	0.122231439	0.023	0.017
Pxk	0.122212779	0.043	0.042
Rrp7a	0.122176874	0.016	0.01
Ugcg	0.122140079	0.066	0.091
Gm20594	0.12211934	0.008	0
Polr3f	0.122086224	0.016	0.015
Zfp52	0.122049238	0.008	0.005
Dynlt1b	0.12203893	0.023	0.012
Zfp2	0.121910131	0.008	0
Kcnk5	0.121894106	0.008	0
Atg14	0.121888728	0.016	0.007
Appbp2	0.121800695	0.047	0.049
Pebp1	0.121779825	0.059	0.072
Tstd3	0.121659483	0.008	0.002
Stat4	0.121550789	0.191	0.247
Ccnl2	0.121463185	0.07	0.074
Oip5os1	0.121308193	0.074	0.081
Il1rl2	0.121218482	0.008	0.002
Kpna6	0.121151277	0.02	0.015
Fmnl3	0.121107113	0.016	0.01
Chpf2	0.121103485	0.012	0.002
Mark2	0.121029076	0.105	0.104
Kifap3	0.120980874	0.02	0.012
Kat8	0.120804043	0.016	0.01
Mbd5	0.120797618	0.242	0.249
Gde1	0.120721095	0.02	0.015
Ctif	0.120710075	0.012	0.007
A430035B10Rik	0.12066023	0.008	0
Stau1	0.120572869	0.043	0.044
Cnot3	0.120543447	0.059	0.069
Gm8251	0.120511168	0.016	0.005
Zfp202	0.120447924	0.008	0.002
Snx10	0.120443546	0.012	0.007
Smim13	0.120442404	0.008	0.005
Mboat7	0.120358435	0.023	0.02
Cyfip1	0.12035198	0.008	0.005
2610204G07Rik	0.120249591	0.008	0.002
Tmem265	0.120166653	0.02	0.012
Fam78a	0.120155382	0.074	0.084
Alms1	0.120128536	0.016	0.005
Zfp51	0.120118411	0.016	0.017
Ankrd54	0.120105124	0.012	0.002
Taf12	0.12001947	0.039	0.03
Col6a4	0.119796663	0.008	0
Slc17a5	0.119777382	0.02	0.012
Tgfbr3	0.119729318	0.047	0.049
Rps19	0.119692044	0.98	0.983
Rnf166	0.119664157	0.043	0.035
1700109H08Rik	0.119533672	0.016	0.012
Wbp1	0.119455086	0.027	0.022
0610009B22Rik	0.119393951	0.012	0.005
Rasgrp4	0.119333044	0.008	0
Acsbg1	0.119224136	0.012	0.005
Psmc6	0.119177148	0.059	0.054
Kdm2a	0.119034824	0.121	0.126
AC160336.1	0.11902425	0.016	0.005
Gm11579	0.118931374	0.035	0.03
Vipr1	0.118868244	0.012	0.007
Mrpl43	0.118723781	0.043	0.042
Hif1an	0.118676553	0.016	0.005
Bysl	0.118674167	0.012	0.002
Zfp467	0.118634387	0.016	0.01
Use1	0.118360966	0.047	0.042
Pacs2	0.118329043	0.023	0.02
Agtpbp1	0.118327655	0.047	0.037
Tsc2	0.118268335	0.012	0.007
Pik3r2	0.118262267	0.008	0.005
Cript	0.118239126	0.059	0.059
Nudt16l1	0.118237276	0.02	0.015
Manf	0.118201238	0.074	0.086
Fam174a	0.118189614	0.023	0.012
Adam4	0.118025606	0.008	0
Agpat4	0.118024173	0.02	0.015
Agl	0.117946032	0.012	0.002
Rai1	0.117913982	0.062	0.057
Bach2os	0.117856383	0.008	0
Nfe2l1	0.117670569	0.016	0.01
Mogs	0.117377765	0.012	0.002
Tpst2	0.11736108	0.031	0.027
Usp48	0.117271754	0.059	0.074
Lhfpl4	0.117226263	0.008	0
Grwd1	0.11719286	0.008	0.002
Pnisr	0.117163373	0.059	0.059
Tef	0.117121646	0.023	0.012
Tox4	0.116871287	0.043	0.032
Plcb2	0.116829434	0.031	0.022
Tbc1d2b	0.116762498	0.02	0.022
Nr3c2	0.116716853	0.012	0.005
Adam10	0.116655755	0.105	0.091
Tbc1d4	0.116567177	0.078	0.079
Ppp1r2	0.116564363	0.047	0.044
Safb	0.116553188	0.066	0.062
Samm50	0.116498153	0.023	0.015
Strn4	0.116388101	0.023	0.022
Ttc7b	0.116174812	0.016	0.01
Trbv1	0.116146516	0.02	0.012
Pibf1	0.11609493	0.039	0.049
Prkar1b	0.116008984	0.008	0
Tmem108	0.115955117	0.02	0.01
2-Mar	0.115943282	0.023	0.017
Ctcf	0.115855441	0.113	0.119
Kin	0.115839084	0.027	0.022
Rnf170	0.115774406	0.027	0.02
Foxj2	0.115629077	0.016	0.007
Sra1	0.11560336	0.047	0.057
Pskh1	0.115574664	0.008	0.01
Dph2	0.115555778	0.008	0.005
Haghl	0.115397332	0.016	0.005
Eno1	0.115367673	0.145	0.193
Clec4a1	0.11536333	0.012	0.005
Cdh13	0.115322975	0.012	0.01
Dusp7	0.115283663	0.031	0.027
Prkx	0.115256063	0.031	0.025
Rps16	0.115221854	0.992	0.988
Dnm1l	0.115180903	0.059	0.062
Tmem154	0.115025645	0.066	0.064
G3bp1	0.115007717	0.07	0.081
Prrc2c	0.115006382	0.258	0.249
Sac3d1	0.114987662	0.012	0.007
Plscr1	0.114908602	0.012	0.005
Bend5	0.114899792	0.008	0.002
Slc4a8	0.11473993	0.008	0.002
Cradd	0.114735877	0.074	0.069
Tspan14	0.114691148	0.035	0.037
Tmem260	0.114667351	0.035	0.03
Fam186b	0.114621401	0.008	0
Fbxo25	0.114509431	0.012	0.005
Fam118a	0.114376888	0.02	0.015
Lmtk2	0.11420209	0.035	0.035
Pdha1	0.114171997	0.031	0.027
Large1	0.114160223	0.016	0.007
2410022M11Rik	0.114091314	0.008	0.002
Ehhadh	0.114082138	0.012	0.005
Dctn1	0.11403317	0.02	0.02
Pds5a	0.1139839	0.145	0.168
Cyth2	0.113941859	0.023	0.015
Gm11361	0.113828547	0.082	0.081
Idnk	0.113822795	0.094	0.109
Fam71e1	0.113770291	0.008	0
Foxo3	0.113695603	0.078	0.079
Gm9856	0.113666798	0.012	0.007
Mapre1	0.113636594	0.066	0.062
Slc38a9	0.113630771	0.059	0.059
Tfdp1	0.113602922	0.02	0.01
Cryz	0.113556534	0.004	0
Gm44710	0.113514298	0.012	0.005
Ubtf	0.113508153	0.043	0.042
Epg5	0.113405626	0.039	0.025
Cog4	0.113211132	0.035	0.035
Sco1	0.11313336	0.008	0
Gm20707	0.113026284	0.02	0.01
Ethe1	0.112771656	0.047	0.052
Bola2	0.11276999	0.25	0.262
Sec24b	0.112674934	0.062	0.062
Gm15706	0.112484772	0.012	0.002
Ccdc130	0.112444321	0.016	0.01
Gm29724	0.112388488	0.008	0
Sf1	0.112333427	0.105	0.099
Tex26	0.112228933	0.02	0.012
Prkacb	0.112149462	0.086	0.096
Rcc1	0.112147901	0.012	0.005
Ptpn6	0.112139596	0.039	0.04
Ddit3	0.112096419	0.016	0.007
Gm26779	0.112096142	0.008	0.002
Dxo	0.11207955	0.023	0.01
Fem1a	0.112070344	0.012	0
Copb2	0.112027236	0.035	0.03
Dap	0.111938142	0.047	0.037
Snx32	0.111870797	0.008	0
Phf12	0.11179251	0.059	0.052
Tnk2	0.111772067	0.016	0.007
Hp1bp3	0.111710026	0.133	0.136
Cers4	0.111689537	0.023	0.015
Sbf1	0.111685598	0.047	0.044
Pou2f1	0.111515287	0.129	0.151
Cenpq	0.111324687	0.035	0.027
Puf60	0.111309036	0.043	0.035
Spn	0.111200157	0.066	0.069
Gm43466	0.111092902	0.004	0
Gm48772	0.111092902	0.004	0
2610507I01Rik	0.111092902	0.004	0
Ccdc122	0.111092902	0.004	0
Csde1	0.111018568	0.176	0.165
Serac1	0.11097363	0.008	0.005
Napepld	0.110968741	0.012	0.005
Tm2d2	0.110956889	0.008	0.005
Samd1	0.110916925	0.023	0.02
Arid4b	0.110795862	0.199	0.222
Tet1	0.11070296	0.016	0.01
Ppp2r5a	0.110689505	0.164	0.185
Phactr2	0.110542601	0.039	0.032
Pwp2	0.110507564	0.008	0
1810034E14Rik	0.110454255	0.016	0.005
Rpl32	0.110441643	0.992	0.993
Cfap46	0.110431102	0.008	0
Eef1aknmt	0.110419631	0.008	0.002
Cenpo	0.110395993	0.023	0.025
Ift52	0.110273368	0.02	0.015
Nadk2	0.110252376	0.012	0.005
G3bp2	0.110246624	0.07	0.072
Gm2087	0.110208145	0.016	0.012
Gm20275	0.11014107	0.234	0.244
Trpm7	0.11009645	0.145	0.158
Slc2a1	0.110073659	0.016	0.01
Rab1a	0.109965799	0.039	0.035
Tnp2	0.109955074	0.008	0
Gm32027	0.109950549	0.008	0
Jkamp	0.109899897	0.023	0.022
Hinfp	0.109888826	0.012	0.005
Rabggta	0.109877433	0.012	0.007
Gm45669	0.109866915	0.008	0
Syap1	0.109814761	0.02	0.015
Zfp54	0.109771077	0.008	0.005
Sell	0.109757195	0.434	0.444
Nudt22	0.109649694	0.012	0.002
Rrp36	0.109626182	0.02	0.015
Rtkn2	0.109555389	0.008	0.002
Slc9a7	0.109482889	0.035	0.042
Cyp4v3	0.109422003	0.008	0.002
Actr5	0.109398266	0.016	0.01
Noa1	0.109392991	0.016	0.005
Cnppd1	0.109373426	0.043	0.047
Acad9	0.109273145	0.008	0.002
Kcnq1ot1	0.109158843	0.086	0.089
Aph1a	0.109107926	0.031	0.027
Arhgap12	0.109104951	0.051	0.054
Gm37494	0.109065572	0.031	0.02
Uap1	0.108954604	0.012	0.01
Nfkbil1	0.108937376	0.016	0.012
Aar2	0.10891067	0.016	0.007
Tma16	0.108883937	0.012	0.005
Tsc22d1	0.108857543	0.027	0.027
Smyd2	0.108808853	0.02	0.012
Mks1	0.108802579	0.008	0
0610043K17Rik	0.108791569	0.012	0.015
Fem1c	0.108781672	0.039	0.032
Sap18b	0.108773383	0.02	0.012
Gm41790	0.108650898	0.008	0.002
Cc2d2b	0.108568155	0.012	0.007
Zfp707	0.108545192	0.016	0.007
Oxct1	0.108532868	0.066	0.059
Abhd17a	0.108426295	0.055	0.052
Flot2	0.108425243	0.027	0.022
Ddr1	0.10842433	0.008	0
Fbxw4	0.108313284	0.043	0.037
Glrx	0.108238668	0.02	0.017
Dnajb1	0.107966057	0.039	0.042
Dguok	0.107877943	0.035	0.047
Pold1	0.107871082	0.008	0.005
Tbl2	0.10785877	0.008	0.002
Dock5	0.107854609	0.008	0
Zc3hav1l	0.107823568	0.012	0.002
Dpp10	0.107719542	0.008	0
Lmo2	0.107666011	0.008	0
Prpf4b	0.107543194	0.145	0.158
Zfpl1	0.107486498	0.023	0.02
Nln	0.107481862	0.023	0.012
Vmac	0.107427319	0.008	0
Lrba	0.10739235	0.207	0.227
Ten1	0.107363642	0.027	0.025
Raet1e	0.107339201	0.113	0.104
Icam2	0.107297684	0.035	0.035
Arntl2	0.107294729	0.012	0.002
Cd69	0.107161456	0.094	0.089
Elovl6	0.107038099	0.016	0.012
Igfbp4	0.106995455	0.039	0.044
Cdr2	0.106970741	0.012	0.002
Prep	0.106878611	0.02	0.017
Rplp2	0.106871462	0.977	0.968
Gpc1	0.10681093	0.008	0
Rtraf	0.10680782	0.109	0.126
Ripk2	0.106757161	0.043	0.042
E2f3	0.106755645	0.012	0.007
Asna1	0.106699624	0.023	0.015
Atpif1	0.10669771	0.062	0.067
AU040320	0.106613088	0.043	0.049
Gm15441	0.106246008	0.043	0.057
Gm20219	0.10617741	0.008	0
Arpc2	0.106004376	0.332	0.393
Cdkl3	0.105964765	0.008	0.002
Taf3	0.10580969	0.07	0.079
Rnf5	0.1058017	0.027	0.03
Ampd2	0.105736183	0.012	0.01
Prcp	0.105660537	0.008	0.005
Gm15943	0.105629794	0.008	0.002
Ptbp2	0.105627678	0.102	0.109
Rsl24d1	0.105620794	0.039	0.04
Casp6	0.105617004	0.02	0.01
Polb	0.105604811	0.023	0.02
Eps15l1	0.105592269	0.066	0.069
Impdh1	0.105570612	0.047	0.042
Utp18	0.105530996	0.039	0.032
Gpr180	0.105523176	0.016	0.012
Hat1	0.105438074	0.031	0.027
Dnajc24	0.105434521	0.039	0.042
Abhd5	0.105316253	0.016	0.007
Slc39a11	0.105286749	0.035	0.025
Fancf	0.105260278	0.008	0
6530402F18Rik	0.105203381	0.008	0
H2-DMa	0.105162246	0.035	0.04
Cox19	0.105111577	0.031	0.022
Adipor1	0.105107068	0.039	0.037
Gm16069	0.105104843	0.008	0
Anp32b	0.105093882	0.055	0.069
Mbnl3	0.105048977	0.078	0.079
Scly	0.105014961	0.008	0
Gm50335	0.105002664	0.008	0
Kdm2b	0.104936961	0.031	0.037
Cmc4	0.104866585	0.016	0.01
4930579G24Rik	0.104803379	0.008	0.005
Ctsh	0.104799883	0.008	0.002
Pex5	0.104718449	0.012	0.007
9230114K14Rik	0.104497954	0.004	0
Cux2	0.104497954	0.004	0
Tubb2a	0.104456649	0.012	0.012
Llgl1	0.104369846	0.012	0.005
Gm15472	0.104363528	0.008	0
Msantd2	0.104300692	0.031	0.032
Pigu	0.104265916	0.023	0.017
Dynlt1c	0.104127072	0.027	0.022
Vamp9	0.104108041	0.008	0
Hmox2	0.104074468	0.051	0.052
Numa1	0.104049333	0.098	0.104
Slc25a38	0.103975235	0.016	0.01
B3galnt2	0.103958542	0.02	0.012
Stk39	0.103952344	0.07	0.081
Mapk1ip1	0.103938767	0.02	0.025
Hs3st3b1	0.1037488	0.012	0.007
Nudt18	0.103641329	0.012	0.01
Mical3	0.103622716	0.035	0.025
Sirt3	0.103564384	0.008	0
Mphosph8	0.103501853	0.023	0.02
Casp9	0.103501685	0.008	0.005
Tpm3-rs7	0.10348599	0.078	0.067
Gnptab	0.103430323	0.027	0.025
Kcnip2	0.103354384	0.008	0.002
Cd5	0.103353555	0.16	0.202
Traf5	0.103330399	0.113	0.126
Clpb	0.10325825	0.016	0.005
Dync2h1	0.103228446	0.043	0.035
Exph5	0.103158391	0.004	0
Borcs5	0.103099407	0.02	0.015
Cdk5rap1	0.102993177	0.012	0.005
Coq9	0.102988808	0.023	0.017
Ube2b	0.102968475	0.102	0.114
Wasf2	0.102918739	0.141	0.143
Psmf1	0.102884251	0.031	0.027
Tbl1xr1	0.102816359	0.117	0.128
Tmem185b	0.102756295	0.012	0.005
Hadhb	0.102732968	0.086	0.099
Slc52a2	0.102729561	0.016	0.01
Hbp1	0.102645253	0.07	0.074
1700016D06Rik	0.102639807	0.008	0.002
D230025D16Rik	0.102549783	0.023	0.025
Vbp1	0.102526533	0.051	0.047
Syf2	0.102500679	0.074	0.077
Epb41l4aos	0.102484428	0.039	0.035
Actr1b	0.102436514	0.012	0.015
Taf15	0.102412531	0.086	0.099
Mbtps2	0.102397913	0.027	0.027
Tmem184b	0.102329335	0.02	0.017
Parvg	0.102222345	0.047	0.044
Zfp524	0.102195665	0.02	0.015
Amigo2	0.102147509	0.016	0.007
Mutyh	0.102129893	0.008	0
Vwa5a	0.102126141	0.016	0.005
Jade1	0.10197456	0.016	0.01
Ociad1	0.101897783	0.055	0.059
Ints3	0.101891131	0.016	0.01
Poldip3	0.101888559	0.039	0.042
Coq8b	0.101881252	0.016	0.01
Dusp12	0.101853507	0.016	0.012
Insl6	0.101843882	0.008	0.002
Mov10	0.101795736	0.035	0.027
Srrm1	0.10179107	0.098	0.114
Zfp365	0.1017524	0.008	0
Arhgap29	0.101674428	0.012	0.005
Bcs1l	0.101628713	0.016	0.012
Bzw1	0.101581746	0.105	0.114
Hsp90ab1	0.101562309	0.207	0.198
Xrn1	0.10153608	0.098	0.099
Ofd1	0.10144915	0.02	0.015
Gm32647	0.101420404	0.008	0
Tmem267	0.101411117	0.008	0
Kif3c	0.101327812	0.012	0.002
Suco	0.101323685	0.113	0.121
Set	0.101311019	0.133	0.151
Gm31728	0.101303257	0.004	0
Trav12-3	0.101303257	0.004	0
Sigmar1	0.101300629	0.016	0.007
Snx4	0.101282324	0.051	0.047
AW112010	0.101144445	0.352	0.37
Mirt1	0.101092411	0.016	0.01
Apopt1	0.101065933	0.062	0.059
Pcdh7	0.101030729	0.004	0
Mef2d	0.101026847	0.031	0.035
Gapdh	0.100895391	0.27	0.299
Nt5dc3	0.100850523	0.016	0.007
Vsir	0.100836681	0.074	0.081
Gm33936	0.100792888	0.012	0.01
Lgals9	0.100657409	0.062	0.052
Zfp12	0.100605882	0.008	0.005
Srpk1	0.100588946	0.105	0.094
Ilk	0.100555369	0.031	0.037
Ttbk2	0.10052537	0.016	0.007
Iscu	0.1004236	0.027	0.027
Zfp746	0.10041677	0.016	0.01
Pknox1	0.100416176	0.023	0.017
Apol10b	0.100400499	0.004	0
App	0.100311108	0.004	0
1700019A02Rik	0.100298793	0.008	0
Magi2	0.100265303	0.008	0.002
Tstd2	0.100264914	0.027	0.022
Tctex1d2	0.100165738	0.008	0.002
4930592C13Rik	0.100132802	0.004	0
Uba2	0.099982136	0.031	0.03
Adar	0.099975813	0.062	0.064
Arfgef2	0.099891974	0.039	0.03
Cap1	0.099770206	0.148	0.163
Hmg20a	0.099692551	0.07	0.074
Ncbp1	0.099690739	0.047	0.044
Ccdc32	0.099689619	0.012	0.007
Dctn2	0.099666185	0.035	0.03
Cenpt	0.099580871	0.008	0
Angel1	0.099562704	0.008	0
Irf8	0.09951067	0.012	0.007
Rhbdd1	0.099495645	0.023	0.015
2410002F23Rik	0.099362356	0.035	0.03
Efcab2	0.099360881	0.012	0.017
Lhfpl3	0.099317879	0.105	0.111
Ube2cbp	0.099222085	0.02	0.007
D3Ertd751e	0.09920085	0.02	0.015
Ppp1r10	0.099199536	0.074	0.074
Bcl11a	0.099163424	0.008	0
Ddx25	0.099163345	0.004	0
Gm43150	0.099163345	0.004	0
Chtf8	0.099160934	0.012	0.01
Msn	0.099156513	0.223	0.235
Natd1	0.098968368	0.012	0.007
Ftsj3	0.098932878	0.016	0.005
Wls	0.098918623	0.031	0.032
[truncated: 10,449 more rows]
