# Supplementary material for: Dihydroartemisinin imposes positive and negative regulation on Treg and plasma cells via direct interaction and activation of c-Fos
Source: Commun Biol. 2023 Jan 16;6:52. doi: 10.1038/s42003-023-04454-5 (PMC9842609; doi:10.1038/s42003-023-04454-5)
Supplement: Supplementary file 5 — Supplementary Data S2 [file 42003_2023_4454_MOESM5_ESM.csv]

Supplementary Data 2 Differential gene expression analysis of plasma cells in DHA treatment compared with CMC control.
	p_val	avg_log2FC	pct.1	pct.2
Ighv1-77	0.002045347	3.775086695	0.25	0.012
Snrpf	6.38E-05	2.454947617	1	0.301
Igkv4-59	0.047420251	2.41327817	0.25	0.036
Slc18b1	6.78E-06	2.182397166	0.25	0
Ube2z	0.078662091	2.139652304	0.25	0.048
Igkv3-5	0.002651425	2.106609335	0.25	0.012
Creld2	0.387754657	2.101033785	0.5	0.289
Klhl24	0.051536841	2.080527991	0.5	0.181
A730081D07Rik	0.014842166	2.033408263	0.25	0.024
Fos	6.94E-06	1.969926989	0.5	0.024
Ighv1-78	6.78E-06	1.94266128	0.25	0
S100a13	0.000931776	1.92047713	1	0.289
Snrpe	0.001046504	1.903067642	1	0.325
Rab28	1.66E-06	1.875680901	0.75	0.06
Ighv5-4	0.047420251	1.848769129	0.25	0.036
Suds3	6.78E-06	1.816335957	0.25	0
Ube2a	0.014245309	1.808392737	0.5	0.12
Plk4	0.041512627	1.79331244	0.25	0.036
mt-Nd3	0.001754658	1.791170183	1	0.614
Ciao2a	9.43E-05	1.78808149	0.75	0.108
Phgdh	4.67E-05	1.74985935	0.75	0.096
Hes1	0.017153401	1.738874493	0.5	0.12
Cdca3	0.002595891	1.734571213	0.5	0.072
Dnajc15	3.45E-05	1.694414803	0.75	0.096
Fancc	0.002045347	1.689835383	0.25	0.012
Stn1	0.002045347	1.686344022	0.25	0.012
Scamp2	0.009885614	1.655330144	0.5	0.096
Sdf2	0.034928148	1.647086643	0.5	0.157
Ighv1-85	0.002045347	1.64561179	0.25	0.012
Ighv5-12	0.002651425	1.63127853	0.25	0.012
Jpt1	0.003357296	1.618995611	0.75	0.229
Lsm6	1.45E-05	1.616997542	0.75	0.084
Afg1l	3.67E-06	1.614972292	0.75	0.06
Rps2	0.007149538	1.611870383	1	0.843
Lrif1	0.014842166	1.611409563	0.25	0.024
Gstp1	0.042997136	1.584197844	0.75	0.422
Myg1	1.19E-10	1.583755188	0.5	0
Snrpc	0.037672595	1.578611956	0.5	0.157
Lars2	0.009205377	1.574879543	1	0.482
Igkv2-137	0.002651425	1.563502284	0.25	0.012
Smg6	0.407514875	1.556161887	0.25	0.133
Atad1	0.078662091	1.535518463	0.25	0.048
Rbx1	0.025390706	1.535512855	0.75	0.301
Morrbid	0.003413771	1.528372701	0.75	0.169
Ctsz	0.040598403	1.525702483	0.5	0.157
Sem1	0.0042225	1.519523823	1	0.578
Ccdc88b	1.19E-10	1.518377057	0.5	0
Gapdh	0.001641442	1.514827084	1	0.699
Cdc27	0.026803516	1.514577288	0.5	0.12
Mrps24	0.001207666	1.507020274	1	0.289
Vps41	0.122217936	1.506985137	0.25	0.06
Isyna1	0.000124491	1.504064524	0.75	0.108
Gm11808	0.02322178	1.502796453	1	0.783
Klhl6	0.122217936	1.497037067	0.25	0.06
Lgals1	0.055716666	1.471573081	0.75	0.578
Lsm3	6.49E-05	1.4652202	0.5	0.036
Slc35d2	0.122217936	1.464737578	0.25	0.06
Osbpl11	0.122217936	1.453723659	0.25	0.06
Pgrmc1	2.46E-07	1.452356129	0.5	0.012
Bccip	0.000121251	1.445585478	0.5	0.036
Trmt112	0.009899335	1.444890729	0.75	0.193
Sfi1	0.007978202	1.442175089	0.5	0.096
Crtc3	0.078662091	1.440752822	0.25	0.048
Rufy3	0.007154117	1.431700963	0.5	0.096
Dcun1d5	0.102373438	1.429290741	0.5	0.229
Hmox2	0.004368908	1.425941472	0.5	0.072
Taf10	0.061553408	1.42551412	1	0.482
Dpf3	6.78E-06	1.422898958	0.25	0
Ckap4	0.027362385	1.422094926	1	0.446
Ube2l3	0.030516893	1.421188308	0.75	0.325
Rbis	0.014071844	1.417268132	0.75	0.241
Unc119	9.01E-06	1.405993142	0.5	0.024
Pitpnb	0.041120632	1.40492021	0.5	0.133
Il17ra	0.035059927	1.395546177	0.5	0.133
Glrx5	0.004828834	1.392264771	0.5	0.084
Phc3	0.217548293	1.388466992	0.25	0.084
Snrpd2	0.005742737	1.384737444	1	0.518
Dna2	2.46E-07	1.383735682	0.5	0.012
Wdr46	0.002045347	1.382150423	0.25	0.012
Psma5	0.000495438	1.368446458	0.5	0.048
Josd2	0.266156655	1.367564286	0.25	0.096
Cmtm7	0.000227133	1.36478221	1	0.181
Ost4	0.030571032	1.363923849	1	0.639
Topbp1	0.000121251	1.362324474	0.5	0.036
Trpv2	0.000317655	1.361640131	0.75	0.108
Ebp	0.095964753	1.350075942	0.5	0.169
Stam	1.19E-10	1.349610404	0.5	0
Rnf2	0.000349584	1.34292602	0.5	0.048
Psmd3	9.87E-05	1.341457171	0.5	0.036
Prpf18	0.217548293	1.33452407	0.25	0.084
Snrpg	0.01700945	1.33283849	1	0.602
Dhdds	0.000466939	1.32877184	0.75	0.108
1810009A15Rik	0.014842166	1.324559875	0.25	0.024
Rpl11	0.001412988	1.315205041	1	0.988
Erap1	0.314267967	1.315109083	0.25	0.108
Ankrd44	0.305625348	1.313877987	0.5	0.422
Churc1	0.000931388	1.303065367	0.75	0.133
Ybx3	0.074674877	1.300770459	0.75	0.386
Cox5b	0.004515888	1.3001355	1	0.651
Ucp2	0.004035191	1.299572572	1	0.325
Glipr1	0.041967736	1.295659714	0.75	0.386
Araf	0.266156655	1.292275816	0.25	0.096
Twf2	0.014842166	1.29125347	0.25	0.024
Elk4	0.000241958	1.290113	1	0.193
Gtf3c2	0.452303931	1.288848005	0.25	0.145
Tmsb10	0.041636645	1.283891732	1	0.928
Manf	0.041550499	1.282778134	1	0.711
mt-Nd4l	0.114903331	1.280425422	1	0.795
Lsm5	0.010146019	1.280294893	0.75	0.205
Nans	0.12651993	1.280079251	0.5	0.205
Lamtor4	0.173507851	1.276576533	0.5	0.217
Tnfrsf13b	0.278345447	1.274139424	0.5	0.253
Rfc4	0.000121251	1.272544982	0.5	0.036
Mgmt	6.78E-06	1.272398623	0.25	0
Sh3pxd2a	6.78E-06	1.272398623	0.25	0
Exoc7	1.19E-10	1.268702012	0.5	0
Cox6b1	0.00593511	1.268675416	1	0.723
Calm1	0.008585982	1.268510157	1	0.663
Cox8a	0.00426187	1.263650696	1	0.795
Ppib	0.075425699	1.262309296	1	0.819
Vps29	0.005437691	1.256483474	0.5	0.084
Ppp1r12b	0.016203652	1.249867769	0.5	0.108
Rbl1	0.002595891	1.247207372	0.5	0.072
Bbip1	0.007154117	1.244732367	0.5	0.096
Flnb	0.002327539	1.244011789	0.75	0.169
Cplane1	0.001369931	1.241928124	0.5	0.06
Pcbd2	0.005437691	1.236910579	0.5	0.084
Ndufa3	0.032748273	1.234915981	1	0.735
Glg1	0.002301255	1.232799364	0.75	0.145
Fkbp8	0.002330493	1.231534546	0.75	0.157
Selenot	0.002076199	1.22967187	0.75	0.145
Fam133b	0.002045347	1.227817507	0.25	0.012
Ythdf2	0.000601176	1.227687297	0.75	0.12
Msl3	0.078662091	1.227667668	0.25	0.048
Stt3a	0.461222884	1.225484283	0.5	0.325
G3bp1	0.006115023	1.223698473	0.5	0.084
Tmed3	0.001588842	1.221224604	0.5	0.06
Tpd52l2	0.001588842	1.220871035	0.5	0.06
Ifi30	0.002076199	1.215763307	0.75	0.145
Ccnb2	0.047420251	1.214474622	0.25	0.036
Dido1	9.87E-05	1.210932873	0.5	0.036
Dcps	0.001839561	1.207200416	0.5	0.06
Papss1	0.000588031	1.206004349	0.5	0.048
Ifi209	0.034605391	1.204841792	0.5	0.12
Rps18	0.002283806	1.198515745	1	0.928
Tagln2	0.056044939	1.195856388	0.75	0.434
Mdh2	0.085713169	1.195222923	0.5	0.217
Gsk3b	0.022939886	1.193911701	0.75	0.289
Itgb1	0.660539108	1.193840232	0.25	0.193
Irf2bp2	1.94E-05	1.191656515	0.5	0.024
Nedd8	0.003890053	1.18905869	1	0.301
Pfdn1	0.156348325	1.189035769	0.5	0.229
Micos10	0.030327024	1.185136963	0.75	0.398
Slc35b4	0.000148634	1.180345932	0.5	0.036
Pgls	0.001962503	1.180166789	1	0.398
Mrpl32	0.007978202	1.178101162	0.5	0.096
Ssu72	0.166760008	1.167848742	0.5	0.277
Tmem214	0.084667542	1.167699766	0.5	0.205
Fgd2	0.000416588	1.167672574	0.5	0.048
Appbp2	0.03235626	1.163461515	0.5	0.157
Rpl22l1	0.007636574	1.160668951	1	0.867
Naxe	1.50E-05	1.158882142	0.5	0.024
Sec24b	0.009885614	1.158747426	0.5	0.096
Uvrag	0.006867423	1.158600103	0.5	0.084
Ndufv2	0.006537938	1.151414022	0.75	0.193
Txlna	0.0187938	1.143442663	0.5	0.12
Stim2	0.009885614	1.139629705	0.5	0.096
Ndufa2	0.020745155	1.137836961	1	0.627
Pfn1	0.011029109	1.137014381	1	0.554
Arf1	0.021009448	1.136117501	1	0.398
Pabpc4	0.001453779	1.135878402	0.75	0.133
Camk1d	0.008704581	1.13127844	1	0.675
Pccb	3.45E-07	1.129405989	0.5	0.012
Tial1	0.004176001	1.129339295	0.75	0.157
mt-Atp6	0.008174227	1.12683461	1	1
Commd3	0.001084258	1.124607612	0.75	0.12
Vars	0.004176001	1.124428831	0.75	0.157
Eif2b4	0.001588842	1.124289909	0.5	0.06
Rnaseh2c	0.020569803	1.123376625	0.5	0.12
Cenpq	3.45E-07	1.12043226	0.5	0.012
Srp14	0.002235355	1.120380017	0.75	0.133
Rpl3	0.184149222	1.114372031	0.75	0.747
Cerkl	6.78E-06	1.108940441	0.25	0
Zfp780b	6.78E-06	1.108940441	0.25	0
Zfp536	6.78E-06	1.108940441	0.25	0
Pde2a	6.78E-06	1.108940441	0.25	0
AA386476	6.78E-06	1.108940441	0.25	0
Hook2	6.78E-06	1.108940441	0.25	0
Cdh5	6.78E-06	1.108940441	0.25	0
Aars	6.78E-06	1.108940441	0.25	0
Gm47565	6.78E-06	1.108940441	0.25	0
Smcr8	6.78E-06	1.108940441	0.25	0
Cntrob	6.78E-06	1.108940441	0.25	0
D030028A08Rik	6.78E-06	1.108940441	0.25	0
Ccdc85c	6.78E-06	1.108940441	0.25	0
Gsdmd	6.78E-06	1.108940441	0.25	0
Gtpbp1	6.78E-06	1.108940441	0.25	0
Pde1b	6.78E-06	1.108940441	0.25	0
4632428C04Rik	6.78E-06	1.108940441	0.25	0
Ermp1	6.78E-06	1.108940441	0.25	0
Hectd2	6.78E-06	1.108940441	0.25	0
Gla	6.78E-06	1.108940441	0.25	0
Fgf1	6.78E-06	1.108940441	0.25	0
Sltm	0.00882068	1.10781762	0.75	0.217
Psmd6	0.078662091	1.107059829	0.25	0.048
Gm2000	0.010760206	1.106277059	1	0.434
Timm8b	0.029679683	1.104826388	0.75	0.253
Taf6	0.041512627	1.104773862	0.25	0.036
Mif	0.005189562	1.104031389	1	0.506
Cdc25b	0.007434958	1.103255837	0.75	0.181
Thap12	0.001839561	1.102997082	0.5	0.06
Zbtb32	0.000181766	1.10209789	0.5	0.036
Slc25a4	0.009648575	1.101330255	0.5	0.084
Card6	0.000495438	1.098921967	0.5	0.048
Ccdc88c	0.014711873	1.097422093	0.5	0.108
Msantd4	1.50E-05	1.096841464	0.5	0.024
BC028528	6.78E-06	1.096029996	0.25	0
Kat7	0.024565063	1.094338069	0.5	0.12
Golga1	0.017826771	1.089398385	0.5	0.108
Swi5	0.03248891	1.084908041	0.5	0.145
Memo1	0.002453228	1.083935463	0.5	0.06
Trir	0.062365872	1.083014245	0.75	0.349
Tle3	0.078662091	1.082724629	0.25	0.048
Lrrc59	0.021505038	1.081862588	0.5	0.108
Pam16	0.262997551	1.077868951	0.5	0.265
Cdk2ap1	0.002453228	1.076608071	0.5	0.06
Tmsb4x	0.005325333	1.075528371	1	1
Dtl	0.002045347	1.073966846	0.25	0.012
Rchy1	0.014711873	1.072873585	0.5	0.108
Slc25a5	0.026475047	1.072371164	1	0.434
Ube2n	0.538011992	1.071428232	0.25	0.169
Abhd5	0.002963437	1.070136794	0.5	0.072
Zfp248	0.002045347	1.070054572	0.25	0.012
Nlrc3	0.002045347	1.070054572	0.25	0.012
Plpp1	0.002045347	1.069747673	0.25	0.012
mt-Nd2	0.010120012	1.069380656	1	0.807
Mir22hg	0.002045347	1.066822467	0.25	0.012
Glo1	0.169165967	1.066386366	0.25	0.072
Ppia	0.025564699	1.065435653	1	0.759
Selenoh	0.020569803	1.064976296	0.5	0.12
Ambra1	0.156772834	1.064623828	0.5	0.217
Vps35	0.002825729	1.064294489	0.5	0.06
Ccdc62	0.002045347	1.064233183	0.25	0.012
Gm15675	0.002045347	1.064048424	0.25	0.012
Mvp	0.002045347	1.062723369	0.25	0.012
1810037I17Rik	0.266156655	1.062306048	0.25	0.096
Tomm7	0.015725978	1.061950724	1	0.554
Mxd4	0.178541614	1.060450561	0.5	0.253
Rfxank	0.002045347	1.060291287	0.25	0.012
Rps26	0.010354279	1.060172565	1	0.964
Atg9a	0.002045347	1.058556613	0.25	0.012
Asb3	0.266156655	1.057772104	0.25	0.096
Cep95	0.002045347	1.056959293	0.25	0.012
Ap1ar	0.002045347	1.053774917	0.25	0.012
H2afz	0.230519219	1.051966052	0.5	0.301
E2f2	0.005437691	1.051653303	0.5	0.084
Cep104	0.002045347	1.051113423	0.25	0.012
Haus6	0.002045347	1.050035448	0.25	0.012
Lgals3	0.42692321	1.049212323	0.25	0.133
Tnpo1	0.008626317	1.048933396	0.5	0.084
Tubb2b	0.42692321	1.047248123	0.25	0.133
Ssr2	0.085567667	1.046245173	0.75	0.361
Arl8b	0.009648575	1.046149395	0.5	0.084
Nedd4l	0.233008438	1.045130698	0.25	0.084
Mtmr12	0.035146723	1.043620512	0.5	0.145
Mtif3	0.002045347	1.042869313	0.25	0.012
Zfp91	0.578954072	1.040376027	0.25	0.181
Vps4a	0.000121251	1.036178627	0.5	0.036
Tspan32	0.006407266	1.035774924	0.5	0.096
Gm45552	0.002126177	1.034232239	0.5	0.06
Pygb	0.026803516	1.03422274	0.5	0.12
Mcmbp	0.233008438	1.033834447	0.25	0.084
Ppp6r1	0.007701984	1.033366454	0.5	0.084
Mxra8	0.014842166	1.032843375	0.25	0.024
Aggf1	0.006867423	1.032359537	0.5	0.084
Tmbim4	0.224678238	1.032047896	0.5	0.289
mt-Nd1	0.013792021	1.030812567	1	0.94
Dlgap5	0.014842166	1.03075264	0.25	0.024
2900076A07Rik	0.014842166	1.030537539	0.25	0.024
Hipk2	0.002483378	1.029263524	0.75	0.133
Parg	0.002453228	1.026979377	0.5	0.06
Abcf3	0.014842166	1.022578793	0.25	0.024
Cct8	0.014842166	1.022578793	0.25	0.024
H2afy	0.014071844	1.022006894	0.75	0.241
Ruvbl2	0.014842166	1.020024531	0.25	0.024
Zrsr1	0.014842166	1.01949948	0.25	0.024
Glt8d1	0.014842166	1.018521086	0.25	0.024
Enah	0.014842166	1.01702417	0.25	0.024
Rpl6	0.014599426	1.016310349	1	0.964
Cd79b	0.074682942	1.016130216	0.75	0.566
Igkv4-68	0.002651425	1.015544322	0.25	0.012
mt-Atp8	0.006181991	1.013946113	1	0.783
Rpl21	0.002986933	1.013234023	1	0.976
Map4k1	0.012587225	1.011536068	0.75	0.193
Rab3d	0.014842166	1.010993739	0.25	0.024
Parp2	0.014842166	1.010943515	0.25	0.024
Thra	0.014842166	1.008573876	0.25	0.024
Mllt11	0.014842166	1.007474983	0.25	0.024
Rac1	0.07847322	1.006815391	0.75	0.386
Cd48	0.047591477	1.006568192	0.75	0.313
Ccnb1	0.014842166	1.006036671	0.25	0.024
Def6	0.003844484	1.005003316	0.5	0.072
Atpif1	0.010731371	1.004222242	1	0.386
Cenps	0.014842166	1.004110001	0.25	0.024
Stambp	0.014842166	1.003400599	0.25	0.024
C130026I21Rik	0.094888426	1.001157415	0.75	0.373
Rmc1	0.014842166	1.000915047	0.25	0.024
Cox19	0.001369931	1.000888621	0.5	0.06
4833407H14Rik	0.014842166	1.000819691	0.25	0.024
Sdcbp	0.282995891	0.999387097	0.25	0.096
Rrbp1	0.083357518	0.998992105	1	0.53
Wdpcp	0.014842166	0.99836395	0.25	0.024
Banf1	0.063006073	0.998168436	0.5	0.181
Ofd1	0.041512627	0.997940568	0.25	0.036
S1pr1	0.546190419	0.997404573	0.5	0.349
2700097O09Rik	0.041512627	0.996553499	0.25	0.036
Nudt22	0.014842166	0.995753538	0.25	0.024
Atp5f1	0.047954775	0.994664613	0.75	0.289
Metap1d	0.014842166	0.993755929	0.25	0.024
Nup214	0.133771059	0.989566544	0.25	0.06
Arhgef7	0.017687455	0.988377979	0.25	0.024
Nme2	0.017713161	0.987668055	1	0.783
Uchl5	0.014842166	0.987187921	0.25	0.024
Ostc	0.110571961	0.985727084	0.75	0.518
Mtx1	0.041512627	0.985550767	0.25	0.036
Shmt2	0.041512627	0.98357507	0.25	0.036
Cox6c	0.017296608	0.982757715	1	0.735
Dnlz	0.041512627	0.981927351	0.25	0.036
Zfp148	0.020081774	0.981672559	0.75	0.241
Lcp1	0.090843994	0.981044656	0.5	0.217
Ccndbp1	0.618678003	0.980852002	0.25	0.193
Ass1	0.452309287	0.980661469	0.25	0.145
Clic1	0.088500882	0.980562125	0.5	0.193
2610044O15Rik8	0.041512627	0.979404542	0.25	0.036
Gfpt1	0.047030435	0.979271044	0.5	0.157
Lars	0.044469875	0.978984744	0.5	0.133
Ly6e	0.207309945	0.978792691	0.75	0.614
B9d2	0.041512627	0.978606689	0.25	0.036
Mios	0.014842166	0.977994408	0.25	0.024
Kctd10	0.017687455	0.976920595	0.25	0.024
Abce1	0.041120632	0.976560552	0.5	0.133
Rex1bd	0.050555349	0.975708172	0.5	0.157
Dnajc13	0.092282005	0.975304022	0.5	0.181
Rbm22	0.000696532	0.97400552	0.5	0.048
5530601H04Rik	0.001839561	0.973209915	0.5	0.06
Thoc6	0.014842166	0.972447749	0.25	0.024
Actg1	0.213964743	0.97138254	0.75	0.494
Nme1	0.016583134	0.970075513	1	0.434
Rpl13	0.002287509	0.969864093	1	1
Ccdc138	0.041512627	0.969016906	0.25	0.036
Slc23a2	0.041512627	0.968909515	0.25	0.036
Prim1	0.078662091	0.968680732	0.25	0.048
Mrpl3	0.041512627	0.967685847	0.25	0.036
Tspo	0.120199654	0.966551376	0.75	0.386
Gm8890	0.041512627	0.963288199	0.25	0.036
Ptrhd1	0.025827226	0.963283913	0.5	0.108
Ehbp1	0.041512627	0.96235267	0.25	0.036
Alpl	0.041512627	0.962000095	0.25	0.036
Dnajc2	0.041512627	0.961047933	0.25	0.036
Hdac2	0.017687455	0.959757732	0.25	0.024
Entr1	0.041512627	0.956656133	0.25	0.036
Pltp	0.041512627	0.954946681	0.25	0.036
Morc2a	0.041512627	0.954859656	0.25	0.036
Usf1	0.041512627	0.953928644	0.25	0.036
C9orf72	0.078662091	0.952609916	0.25	0.048
Cnot8	0.133771059	0.952276651	0.25	0.06
Lockd	0.078662091	0.952237835	0.25	0.048
Tle4	0.266312179	0.952025918	0.5	0.313
Mrps15	0.017826771	0.951122749	0.5	0.108
mt-Co2	0.007697598	0.951122534	1	1
Cdca4	0.078662091	0.949398973	0.25	0.048
Tmem170b	0.078662091	0.948078413	0.25	0.048
Cyp4f16	0.041512627	0.947930328	0.25	0.036
Prss57	0.047420251	0.947689282	0.25	0.036
Gm28198	0.041512627	0.946688576	0.25	0.036
Dtx3	0.041512627	0.945842356	0.25	0.036
Bola3	0.020569803	0.944040819	0.5	0.12
Lta4h	0.041512627	0.939675732	0.25	0.036
Atf1	0.078662091	0.93872631	0.25	0.048
Zbtb38	0.062481739	0.936954205	0.5	0.157
Laptm5	0.018827213	0.936299166	0.75	0.217
Eif4ebp2	0.269776741	0.936290543	0.5	0.373
Btf3	0.06819031	0.934633579	1	0.602
Man2b2	0.078662091	0.933646653	0.25	0.048
Cdk9	0.078662091	0.931705744	0.25	0.048
Vamp8	0.089881456	0.92941806	0.75	0.361
Tomm22	0.062481739	0.929067579	0.5	0.157
Creb3	0.078662091	0.927799338	0.25	0.048
Rps3	0.009759863	0.927721403	1	0.94
Cuta	0.02683302	0.925260205	0.75	0.217
Ap1b1	9.87E-05	0.924127292	0.5	0.036
Myzap	0.148609685	0.920116149	0.5	0.229
Mrpl33	0.056961955	0.919985399	0.75	0.289
Gnb1	0.099742481	0.919275676	0.5	0.193
Snrpd1	0.452309287	0.919032707	0.25	0.145
Apmap	0.078662091	0.918743602	0.25	0.048
Gm49980	0.009885614	0.916322754	0.5	0.096
Msn	0.316064346	0.915933373	0.5	0.325
Rnpc3	0.078662091	0.915726333	0.25	0.048
Trappc1	0.078662091	0.915066704	0.25	0.048
Nup50	0.005616618	0.914613542	0.5	0.072
Hexim1	0.078662091	0.914524405	0.25	0.048
Terf2ip	0.017687455	0.913348122	0.25	0.024
Daxx	0.047420251	0.913257737	0.25	0.036
Kmt5a	0.047420251	0.912751071	0.25	0.036
Mtmr9	0.078662091	0.912622484	0.25	0.048
Fkbp5	0.002825729	0.911229461	0.5	0.06
Ighv6-6	0.017687455	0.910848787	0.25	0.024
Nono	0.047420251	0.910157915	0.25	0.036
Rpl23a	0.010932221	0.910145423	1	0.892
Stxbp5	0.078662091	0.909812043	0.25	0.048
Mrpl52	0.091351419	0.909021058	0.75	0.422
Ube3c	0.078662091	0.907827831	0.25	0.048
Bet1l	0.078662091	0.906290273	0.25	0.048
Ube2e3	0.002825729	0.905942119	0.5	0.06
Zc3h18	0.078662091	0.904954745	0.25	0.048
Txndc12	0.047420251	0.904635438	0.25	0.036
Atp6v0c	0.124358828	0.904003961	0.75	0.458
Pclaf	0.003844484	0.902533845	0.5	0.072
Arpc1a	0.002825729	0.902069848	0.5	0.06
Il18	0.38022584	0.899891184	0.25	0.12
Tmem192	0.122217936	0.899318037	0.25	0.06
Chmp1b	0.078662091	0.899189602	0.25	0.048
Sumo1	0.051861617	0.894514578	0.5	0.133
Ndufa7	0.135482776	0.893935733	0.75	0.458
Traf6	0.047420251	0.893380972	0.25	0.036
Sec61a1	0.088198945	0.891184233	1	0.47
Psme2	0.452309287	0.890768569	0.25	0.145
Foxo1	0.240274751	0.890645896	0.5	0.301
Gpd2	0.010983858	0.890516878	0.5	0.096
Mrpl54	0.07744234	0.888654191	0.75	0.361
Ilk	0.008626317	0.888645736	0.5	0.084
Sec13	0.023580324	0.888431419	0.5	0.108
Immp2l	0.180112101	0.886160794	0.5	0.241
Ipo11	0.078662091	0.886012845	0.25	0.048
Heatr5b	0.087588237	0.885887283	0.25	0.048
Utp3	0.122217936	0.88524655	0.25	0.06
Zfp451	0.087588237	0.884183704	0.25	0.048
Zw10	0.133771059	0.883686078	0.25	0.06
Arpp19	0.115010008	0.883569837	0.75	0.41
Rpl8	0.010355325	0.883391246	1	0.976
Rpl18	0.029356477	0.882867471	1	0.988
Pdss1	6.78E-06	0.880190787	0.25	0
Ralgps1	6.78E-06	0.880190787	0.25	0
Dcaf17	6.78E-06	0.880190787	0.25	0
Ndufaf6	6.78E-06	0.880190787	0.25	0
Mthfd2	6.78E-06	0.880190787	0.25	0
Det1	6.78E-06	0.880190787	0.25	0
Lrrc51	6.78E-06	0.880190787	0.25	0
E230032D23Rik	6.78E-06	0.880190787	0.25	0
Plat	6.78E-06	0.880190787	0.25	0
Gm26787	6.78E-06	0.880190787	0.25	0
Gm49322	6.78E-06	0.880190787	0.25	0
Nfyb	6.78E-06	0.880190787	0.25	0
Pigl	6.78E-06	0.880190787	0.25	0
Gm11201	6.78E-06	0.880190787	0.25	0
Med6	6.78E-06	0.880190787	0.25	0
Hist1h3a	6.78E-06	0.880190787	0.25	0
Serpinb1c	6.78E-06	0.880190787	0.25	0
Tgm1	6.78E-06	0.880190787	0.25	0
Ly6a	6.78E-06	0.880190787	0.25	0
Mcat	6.78E-06	0.880190787	0.25	0
Zfp758	6.78E-06	0.880190787	0.25	0
Rrp36	6.78E-06	0.880190787	0.25	0
Hmgb3	6.78E-06	0.880190787	0.25	0
Pzp	6.78E-06	0.880190787	0.25	0
Grhl3	6.78E-06	0.880190787	0.25	0
Vax2	6.78E-06	0.880190787	0.25	0
Gtf2h1	0.010777473	0.879421157	0.5	0.084
Rps15a	0.017250629	0.87820822	1	1
Fkbp2	0.184611306	0.87811953	0.75	0.398
Rps19	0.01544057	0.877725538	1	0.988
Csnk2b	0.495807036	0.877662637	0.25	0.157
Lmf2	0.122217936	0.877369532	0.25	0.06
Kdm4b	0.122217936	0.87296294	0.25	0.06
Map2k7	0.122217936	0.871148055	0.25	0.06
Ppa2	0.005616618	0.870775371	0.5	0.072
Bet1	0.127012252	0.87058671	0.5	0.217
Pigv	0.078662091	0.869547319	0.25	0.048
Psma6	0.018262767	0.868953501	0.5	0.096
Cyba	0.075178043	0.868926745	0.75	0.47
Atp5j	0.047978068	0.868143818	1	0.482
Cfl1	0.286773998	0.868124776	0.75	0.566
Rbm5	0.090125753	0.868052199	0.5	0.169
H2-T23	0.080728856	0.867813945	0.75	0.349
Tspan15	0.122217936	0.866250495	0.25	0.06
Pbdc1	0.38022584	0.865132083	0.25	0.12
Tdrd3	0.087588237	0.864998388	0.25	0.048
Rnf214	0.282995891	0.864406541	0.25	0.096
Naca	0.037282796	0.86306609	1	0.819
Thrap3	0.694684295	0.862595294	0.25	0.217
Rtf2	0.122217936	0.859589177	0.25	0.06
Creg1	0.169165967	0.858035225	0.25	0.072
Atp5mpl	0.045468393	0.857791479	1	0.542
Ccnh	0.122217936	0.857475134	0.25	0.06
S100a10	0.199463761	0.857038592	0.75	0.651
Zbtb2	0.017687455	0.856353031	0.25	0.024
Rpl32	0.030896021	0.856069771	1	0.988
Gimap8	0.122217936	0.856033549	0.25	0.06
Hmgb1	0.065178155	0.854621025	0.75	0.434
Ran	0.059442015	0.85453706	0.5	0.145
Arl1	0.314267967	0.853182531	0.25	0.108
Pycard	0.027559827	0.851983897	1	0.831
Wdr26	0.180108697	0.84861808	0.5	0.241
Ncapd2	0.002045347	0.848338476	0.25	0.012
Selenow	0.016869299	0.847401638	1	0.699
Psd4	0.041022196	0.845998029	0.5	0.145
Rpl17	0.004406341	0.845739153	1	0.964
Rplp2	0.003634391	0.845170607	1	0.988
Rpf1	0.014899927	0.844745924	0.5	0.084
Smdt1	0.097598829	0.844225092	0.75	0.337
Stub1	0.122217936	0.844047364	0.25	0.06
Cenpw	0.472206428	0.842290084	0.25	0.145
Tifab	0.002045347	0.839330314	0.25	0.012
Thg1l	0.002045347	0.839176039	0.25	0.012
Nsmce1	0.002045347	0.839117885	0.25	0.012
Lias	0.169165967	0.838478165	0.25	0.072
Fbxw5	0.002045347	0.83820508	0.25	0.012
Smad5	0.133771059	0.836917477	0.25	0.06
Gm10863	0.002045347	0.836285378	0.25	0.012
Atp5l	0.375714511	0.834087601	0.75	0.614
Itga2b	0.002045347	0.833973715	0.25	0.012
Tmem63b	0.002045347	0.833973715	0.25	0.012
Mex3c	0.36146376	0.833887113	0.25	0.12
Mettl16	0.122217936	0.83366667	0.25	0.06
Pi4ka	0.087588237	0.833602707	0.25	0.048
5033430I15Rik	0.002045347	0.833224369	0.25	0.012
Wac	0.09808625	0.832739625	0.5	0.181
Kmt2c	0.134014224	0.831360393	0.5	0.229
Anapc15	0.169165967	0.830429905	0.25	0.072
Smyd4	0.002045347	0.8303845	0.25	0.012
Gm20069	0.002045347	0.82980696	0.25	0.012
Mepce	0.097314157	0.82761444	0.25	0.048
AU040320	0.024419244	0.826061722	0.5	0.096
Selenof	0.07780414	0.8233463	0.75	0.313
Chpf	0.002045347	0.823048238	0.25	0.012
Coa5	0.002651425	0.822783991	0.25	0.012
Clpb	0.002651425	0.822363769	0.25	0.012
Rnf111	0.332189114	0.822189981	0.25	0.108
Uqcr10	0.267995175	0.821764252	0.75	0.482
Fam199x	0.002651425	0.821285795	0.25	0.012
Akt1	0.133771059	0.819688778	0.25	0.06
Ptms	0.075077257	0.819602024	0.75	0.289
Gm37933	0.002651425	0.819240631	0.25	0.012
Krit1	0.071658851	0.816668865	0.5	0.157
Gpr89	0.087588237	0.815437152	0.25	0.048
Gm19585	0.090125753	0.815156945	0.5	0.169
Tor3a	0.02099991	0.814598253	0.25	0.024
Ntpcr	0.002651425	0.814169859	0.25	0.012
Ncor1	0.731078278	0.813718703	0.25	0.229
Ndufb8	0.03527588	0.813289903	1	0.398
Rps10	0.008173936	0.812139929	1	0.988
Selplg	0.245862926	0.811120221	0.5	0.313
Sh3bp2	0.133771059	0.809741159	0.25	0.06
Slc25a25	0.002651425	0.809208085	0.25	0.012
Cep162	0.133771059	0.808508591	0.25	0.06
Ankrd13a	0.040822166	0.80846772	0.5	0.12
Hscb	0.169165967	0.808465832	0.25	0.072
Tlk2	0.09808625	0.808280445	0.5	0.181
Zmiz1	0.044469875	0.807741636	0.5	0.133
Tg	0.169165967	0.806931278	0.25	0.072
Cd53	0.143530618	0.80655598	0.75	0.398
Snx20	0.005616618	0.805581771	0.5	0.072
Fmc1	0.119706576	0.805248564	0.5	0.205
Ptpn2	0.108549093	0.805003056	0.5	0.169
Fam13b	0.182885366	0.804834996	0.25	0.072
Stk35	0.105775686	0.804698723	0.5	0.193
Cd9	0.014842166	0.804093721	0.25	0.024
Tacc1	0.105775686	0.803954726	0.5	0.193
Bckdk	0.051906267	0.8038632	0.5	0.12
Washc3	0.014842166	0.803393252	0.25	0.024
Zfp326	0.014842166	0.802987638	0.25	0.024
Rplp0	0.003634391	0.80296573	1	0.976
Rpl10a	0.086792753	0.802694649	1	0.964
Ints4	0.07664583	0.80237867	0.5	0.157
Ero1l	0.182885366	0.80173426	0.25	0.072
Atp13a2	0.014842166	0.801227716	0.25	0.024
Mrpl45	0.014842166	0.800205807	0.25	0.024
Gm3550	0.182885366	0.799259824	0.25	0.072
Ywhag	0.266156655	0.798994538	0.25	0.096
Fam120a	0.196005554	0.79790956	0.5	0.253
Gtf2a1	0.059442015	0.797308529	0.5	0.145
Rpl28	0.027883412	0.796646459	1	0.988
Ciao2b	0.013392954	0.796389999	0.5	0.084
Map2k3	0.217548293	0.796247401	0.25	0.084
Ccdc134	0.182885366	0.795959962	0.25	0.072
B230307C23Rik	0.169165967	0.795861989	0.25	0.072
Lsp1	0.148481294	0.795693243	0.75	0.566
Atp5g2	0.039798163	0.794877827	1	0.723
Tgds	0.014842166	0.792728116	0.25	0.024
Tbc1d1	0.185108514	0.792345542	0.5	0.265
Rpl41	0.01304074	0.791716145	1	0.988
Abhd16a	0.014842166	0.791221993	0.25	0.024
Uap1	0.133771059	0.790783148	0.25	0.06
Hsf1	0.014842166	0.7907426	0.25	0.024
Nrd1	0.132848344	0.789863152	0.5	0.193
Usp32	0.182885366	0.789820501	0.25	0.072
Gng2	0.119706576	0.789109409	0.5	0.205
Selenok	0.097646834	0.787573315	1	0.675
Appl1	0.233008438	0.787495249	0.25	0.084
Anxa2	0.243098468	0.787376705	0.75	0.518
Rpl27a	0.009766196	0.787338496	1	0.976
Dnajc7	0.090125753	0.78704284	0.5	0.169
Eif4a1	0.156459457	0.785166776	0.5	0.193
Txn1	0.058761894	0.785094496	1	0.735
Mnat1	0.182885366	0.784240231	0.25	0.072
Cog3	0.217548293	0.781046518	0.25	0.084
Bcl7b	0.266156655	0.779987934	0.25	0.096
Dera	0.141048444	0.779983883	0.5	0.205
Tomm34	0.017687455	0.779702864	0.25	0.024
Hnrnpd	0.066940916	0.779189109	0.5	0.157
Lrrc41	0.233008438	0.778820806	0.25	0.084
Zfp408	0.017687455	0.778472224	0.25	0.024
Rps4x	0.094494353	0.7782909	1	0.94
Dnajb6	0.044469875	0.777570094	0.5	0.133
Adcy7	0.097314157	0.777392721	0.25	0.048
Cnot3	0.071658851	0.776784106	0.5	0.157
Csnk1a1	0.271131408	0.775460237	0.5	0.349
Herpud2	0.182885366	0.775344784	0.25	0.072
Tma7	0.157444315	0.775184929	0.75	0.627
Gmps	0.217548293	0.773670443	0.25	0.084
Rtn3	0.255945682	0.77303393	0.5	0.313
Polr3f	0.017687455	0.772246468	0.25	0.024
Gm16094	6.78E-06	0.772151086	0.25	0
Tmem250-ps	6.78E-06	0.772151086	0.25	0
Gm37202	6.78E-06	0.772151086	0.25	0
Znhit6	6.78E-06	0.772151086	0.25	0
AI427809	6.78E-06	0.772151086	0.25	0
Ahdc1	6.78E-06	0.772151086	0.25	0
Lrwd1	6.78E-06	0.772151086	0.25	0
Zfp580	6.78E-06	0.772151086	0.25	0
Myo7a	6.78E-06	0.772151086	0.25	0
Prss36	6.78E-06	0.772151086	0.25	0
Elp5	6.78E-06	0.772151086	0.25	0
Slfn5	6.78E-06	0.772151086	0.25	0
Tubg1	6.78E-06	0.772151086	0.25	0
Rnf113a2	6.78E-06	0.772151086	0.25	0
Gm47523	6.78E-06	0.772151086	0.25	0
Prr7	6.78E-06	0.772151086	0.25	0
Zfp455	6.78E-06	0.772151086	0.25	0
Fgf10	6.78E-06	0.772151086	0.25	0
Sdr39u1	6.78E-06	0.772151086	0.25	0
Fam227a	6.78E-06	0.772151086	0.25	0
Lonp1	6.78E-06	0.772151086	0.25	0
Cdkn2a	6.78E-06	0.772151086	0.25	0
Speer1	6.78E-06	0.772151086	0.25	0
Cap1	0.105775686	0.771719525	0.5	0.193
Ndufa5	0.578954072	0.771566031	0.25	0.181
Arhgap25	0.090125753	0.770299202	0.5	0.169
Stk10	0.041512627	0.7702317	0.25	0.036
Sf3b5	0.110567571	0.769502059	0.5	0.181
Mtmr4	0.217548293	0.769005303	0.25	0.084
Kbtbd3	0.041512627	0.768483582	0.25	0.036
Atp5e	0.212503051	0.768384475	1	0.916
Cnnm2	0.017687455	0.767882985	0.25	0.024
Rpl30	0.010354976	0.767854305	1	0.976
Resf1	0.112094806	0.766925202	0.5	0.193
Pik3ca	0.03371179	0.766725802	0.5	0.108
Zyg11b	0.182885366	0.76671913	0.25	0.072
Lmbrd2	0.017687455	0.766507917	0.25	0.024
Srp19	0.113564092	0.764642147	0.75	0.349
Cd74	0.01370667	0.764569564	1	0.867
Ube2o	0.332189114	0.764275714	0.25	0.108
Tanc1	0.017687455	0.764030252	0.25	0.024
Mdh1	0.14129118	0.763098698	0.5	0.217
Rpl36	0.013801519	0.762659539	1	0.988
St6galnac4	0.041512627	0.762105397	0.25	0.036
Tk2	0.017687455	0.761358996	0.25	0.024
Ociad1	0.217548293	0.761138221	0.25	0.084
Kat6a	0.040822166	0.760425054	0.5	0.12
Imp3	0.068523065	0.759052854	0.5	0.145
2510002D24Rik	0.041512627	0.758884291	0.25	0.036
Aplp2	0.217548293	0.758405395	0.25	0.084
Ier2	0.090125753	0.756955201	0.5	0.169
Rpl12	0.033889206	0.756625924	1	0.843
Glrx	0.233008438	0.756518405	0.25	0.084
Csde1	0.125535868	0.756321823	0.75	0.373
Gtf2h5	0.055927049	0.756313965	0.5	0.133
Adsl	0.041512627	0.755761975	0.25	0.036
Socs6	0.017687455	0.755541183	0.25	0.024
Zfand2b	0.047420251	0.75479004	0.25	0.036
Morf4l1	0.056372846	0.754573057	1	0.373
Rps5	0.03966093	0.754541915	1	0.94
Smn1	0.041512627	0.753833763	0.25	0.036
Tmem183a	0.047420251	0.753524709	0.25	0.036
Zfp511	0.041512627	0.753042121	0.25	0.036
S1pr4	0.110564181	0.752873163	0.5	0.181
Cct3	0.266156655	0.752771968	0.25	0.096
Serf2	0.021217551	0.752284903	1	0.843
Pcna	0.133771059	0.750757937	0.25	0.06
Clasp2	0.036761497	0.748372674	0.5	0.108
Vdac1	0.266156655	0.748295603	0.25	0.096
Ldha	0.044270076	0.745310318	0.5	0.12
Smarca2	0.182885366	0.744358406	0.25	0.072
Hist1h1d	0.047420251	0.743410752	0.25	0.036
Ptbp3	0.36670952	0.741071209	0.5	0.398
Ccne1	0.002045347	0.740298774	0.25	0.012
Eef1g	0.033362585	0.740049133	1	0.398
Fam32a	0.42692321	0.740039742	0.25	0.133
Rrp7a	0.002045347	0.739752544	0.25	0.012
Uri1	0.005616618	0.73917871	0.5	0.072
Tex261	0.182885366	0.738486018	0.25	0.072
Syap1	0.078662091	0.738122946	0.25	0.048
Ankrd33b	0.002045347	0.737988631	0.25	0.012
Ctdp1	0.047420251	0.737708985	0.25	0.036
Dnajc4	0.047420251	0.737481188	0.25	0.036
Neurl2	0.002045347	0.737177491	0.25	0.012
Fbxl18	0.002045347	0.737177491	0.25	0.012
Dhx40	0.516065189	0.736714831	0.25	0.157
Usp50	0.047420251	0.736649429	0.25	0.036
Serpinf1	0.041512627	0.736554856	0.25	0.036
Prep	0.047420251	0.736142958	0.25	0.036
Pdia5	0.002045347	0.735749174	0.25	0.012
Pak1ip1	0.047420251	0.734587085	0.25	0.036
Cycs	0.420261402	0.733415055	0.5	0.458
Dcaf11	0.233008438	0.733312439	0.25	0.084
Chmp7	0.002045347	0.733265217	0.25	0.012
Sde2	0.047420251	0.733088578	0.25	0.036
Gins4	0.047420251	0.732264199	0.25	0.036
Nt5c3b	0.002045347	0.730735637	0.25	0.012
Ap5z1	0.002045347	0.730646628	0.25	0.012
Cln3	0.002045347	0.730165378	0.25	0.012
Cdkn3	0.002651425	0.729983988	0.25	0.012
Impdh2	0.054019335	0.729259256	0.25	0.036
Dhx36	0.148609685	0.729216358	0.5	0.229
Slc38a10	0.036761497	0.728908666	0.5	0.108
Eif2b3	0.047420251	0.728694921	0.25	0.036
Dctn1	0.047420251	0.728636098	0.25	0.036
Derl2	0.282995891	0.728552908	0.25	0.096
Vpreb3	0.156459457	0.728534171	0.5	0.193
Lipa	0.002045347	0.727944161	0.25	0.012
Rpl15	0.076161514	0.727401451	1	0.952
Ngdn	0.266156655	0.72723986	0.25	0.096
Tmem176a	0.197412649	0.72645751	0.25	0.072
Commd5	0.002045347	0.725587317	0.25	0.012
Osbpl7	0.002045347	0.725184668	0.25	0.012
Ppp1ca	0.150046884	0.725060784	0.75	0.554
Psma7	0.246315148	0.723556984	0.5	0.337
Mxi1	0.03309841	0.72354987	0.75	0.205
Ddx19b	0.002651425	0.723501932	0.25	0.012
Rpl36a	0.098503045	0.723342242	1	0.916
Lsm12	0.300542707	0.723066408	0.25	0.096
Fus	0.044270076	0.722980949	0.5	0.12
Nop58	0.044270076	0.721919815	0.5	0.12
Odr4	0.078662091	0.720327866	0.25	0.048
Rpl34	0.035940538	0.72029086	1	0.976
Ccdc28b	0.002651425	0.720169938	0.25	0.012
Rpl22	0.107121823	0.719960289	1	0.952
Glmn	0.002651425	0.719825642	0.25	0.012
Tpst1	0.002651425	0.719825642	0.25	0.012
Klhl9	0.002651425	0.719715134	0.25	0.012
Ttc5	0.133771059	0.719327318	0.25	0.06
Abl2	0.024419244	0.718417497	0.5	0.096
Eef1akmt1	0.002651425	0.717881308	0.25	0.012
Gpx1	0.055135445	0.717647792	0.75	0.301
Gm15987	0.557832241	0.716749991	0.25	0.157
Nfyc	0.314267967	0.716660518	0.25	0.108
Hspd1	0.159390322	0.716145334	0.25	0.06
Ergic3	0.090125753	0.715619724	0.5	0.169
Micu3	0.002651425	0.714649321	0.25	0.012
Fam118b	0.002651425	0.714324068	0.25	0.012
Map7d3	0.002651425	0.714324068	0.25	0.012
Mettl18	0.002651425	0.713285996	0.25	0.012
Crat	0.017687455	0.712713694	0.25	0.024
Timm17b	0.249232182	0.712618932	0.25	0.084
Ube2j1	0.121416746	0.712343774	1	0.614
Ddt	0.212033471	0.712261656	0.5	0.265
Ppip5k2	0.282995891	0.709764651	0.25	0.096
Cic	0.002651425	0.709259968	0.25	0.012
Psmd10	0.02099991	0.708794167	0.25	0.024
Nucks1	0.332189114	0.708780347	0.25	0.108
Zscan22	0.054019335	0.708649977	0.25	0.036
Ctsc	0.054019335	0.708563532	0.25	0.036
Rps16	0.010976236	0.707590884	1	0.988
Dda1	0.36146376	0.706220012	0.25	0.12
Cryz	0.002651425	0.706130157	0.25	0.012
Jaml	0.002651425	0.706130157	0.25	0.012
Ranbp1	0.087588237	0.7036226	0.25	0.048
Mrpl51	0.332189114	0.703385406	0.25	0.108
Sec23ip	0.047420251	0.702921279	0.25	0.036
Gps1	0.014842166	0.702428164	0.25	0.024
Traf3ip2	0.061367864	0.70238055	0.25	0.036
Snhg8	0.192342364	0.701761133	0.5	0.205
Krtcap2	0.066279646	0.701661959	1	0.855
Clic5	0.054019335	0.701628389	0.25	0.036
Ksr1	0.002651425	0.701168383	0.25	0.012
Rpl24	0.072865355	0.700705948	1	0.952
Ybx1	0.137034729	0.700472137	0.75	0.361
Camsap1	0.002651425	0.699476369	0.25	0.012
Tnfrsf13c	0.054019335	0.697868388	0.25	0.036
Mbd1	0.097314157	0.697565279	0.25	0.048
Bax	0.024419244	0.697523126	0.5	0.096
Ptma	0.240558585	0.697183448	1	0.747
Emc2	0.087588237	0.696964937	0.25	0.048
Raph1	0.20738753	0.696886212	0.5	0.241
Lcor	0.090125753	0.696879723	0.5	0.169
Lmbrd1	0.314267967	0.69686649	0.25	0.108
Eif3k	0.302203396	0.696581352	0.75	0.614
Ufsp2	0.122217936	0.696247904	0.25	0.06
Gm49313	0.002651425	0.695905137	0.25	0.012
Hnrnpm	0.148777861	0.695165835	0.5	0.205
Cenpx	0.060254506	0.694481343	0.5	0.133
mt-Cytb	0.072874492	0.694145877	1	0.976
Cfap97	0.014842166	0.694013659	0.25	0.024
Uggt1	0.282995891	0.693454639	0.25	0.096
Slc38a2	0.960565285	0.693315476	0.25	0.313
Elmod2	0.014842166	0.692876592	0.25	0.024
Naa38	0.173507851	0.692674969	0.5	0.217
Slc31a1	0.097314157	0.691887115	0.25	0.048
Ogfod1	0.014842166	0.691536201	0.25	0.024
Hmg20b	0.014842166	0.691232229	0.25	0.024
Cdc42se2	0.778966419	0.690993511	0.5	0.639
Pdcd6	0.282995891	0.690302926	0.25	0.096
Cyp20a1	0.014842166	0.69025167	0.25	0.024
Srrm1	0.055927049	0.689803882	0.5	0.133
Ppp1r7	0.078662091	0.689593179	0.25	0.048
Fis1	0.224078941	0.688515074	0.75	0.53
Dennd1b	0.657236205	0.687850755	0.25	0.205
Mrpl50	0.02099991	0.686939439	0.25	0.024
Hspa4l	0.014842166	0.686186116	0.25	0.024
Uso1	0.072549561	0.685931768	0.75	0.301
Psmd8	0.298420812	0.68480427	0.5	0.337
Tmc6	0.017687455	0.684596841	0.25	0.024
Bscl2	0.090125753	0.684004663	0.5	0.169
Gm11867	0.720456651	0.683980634	0.25	0.205
Pan3	0.808010638	0.683928181	0.25	0.241
Ankle2	0.282995891	0.683914884	0.25	0.096
Eif3c	0.108549093	0.683493751	0.5	0.169
Tuba1a	0.122404759	0.683462372	0.5	0.169
mt-Nd4	0.014575582	0.683014336	1	0.916
Med28	0.146151507	0.682029547	0.25	0.06
Slc30a5	0.266156655	0.681643076	0.25	0.096
Rps7	0.023838478	0.681473742	1	0.988
Ldlrap1	0.133771059	0.681039801	0.25	0.06
Fbxo4	0.017687455	0.680255119	0.25	0.024
Polr1d	0.181398055	0.679342064	0.5	0.229
Tgoln1	0.314267967	0.679193734	0.25	0.108
Ube2g2	0.133771059	0.677742832	0.25	0.06
Plcb1	0.133771059	0.677393907	0.25	0.06
Ola1	0.25363167	0.676873589	0.75	0.458
Nus1	0.314267967	0.676693021	0.25	0.108
Mgst2	0.097314157	0.676635321	0.25	0.048
Tcp11l2	0.139264494	0.676631376	0.5	0.181
Rpl23	0.063683224	0.67570049	1	0.988
Crybg1	0.097314157	0.675283477	0.25	0.048
Chmp5	0.097314157	0.67519571	0.25	0.048
Eif3g	0.096281269	0.674995031	0.5	0.145
Sspn	0.7155071	0.674655862	0.25	0.217
Cxcr4	0.017687455	0.673832982	0.25	0.024
Stx12	0.017687455	0.673551216	0.25	0.024
Atg13	0.26622944	0.671884514	0.25	0.084
Acap1	0.300542707	0.671296709	0.25	0.096
Dnajc9	0.017687455	0.671068673	0.25	0.024
G6pdx	0.087588237	0.67000998	0.25	0.048
Nsdhl	0.017687455	0.66958166	0.25	0.024
Chchd2	0.103833409	0.669157603	1	0.458
Sod2	0.36146376	0.669063799	0.25	0.12
Fth1	0.050196408	0.668308625	1	0.855
Pdia6	0.32829184	0.668134883	0.75	0.434
Scp2	0.249232182	0.667841228	0.25	0.084
Dennd4a	0.173907998	0.66774131	0.5	0.205
Mtrex	0.314267967	0.667724962	0.25	0.108
Rassf2	0.097314157	0.665292391	0.25	0.048
Tmem71	0.314267967	0.665181329	0.25	0.108
Anp32a	0.063849305	0.665115791	0.5	0.145
Macf1	0.267995175	0.664995254	0.75	0.482
Asf1a	0.041512627	0.66476276	0.25	0.036
Ndufb9	0.124625991	0.664018689	1	0.663
Gstz1	0.002651425	0.663682955	0.25	0.012
Aqr	0.318799978	0.661328929	0.25	0.096
Gpi1	0.147265658	0.660091841	0.5	0.181
Myb	0.017687455	0.659800774	0.25	0.024
Rps13	0.01924305	0.659531421	1	1
Xpot	0.041512627	0.659093287	0.25	0.036
Pik3cg	0.192342364	0.658532317	0.5	0.205
Rom1	0.36146376	0.658483791	0.25	0.12
Caap1	0.332189114	0.658434301	0.25	0.108
Atp11a	0.02099991	0.658276122	0.25	0.024
S100a9	0.017687455	0.657787924	0.25	0.024
Hint1	0.188900741	0.657448538	0.75	0.446
Pink1	0.054019335	0.656554835	0.25	0.036
Uba5	0.38022584	0.65472213	0.25	0.12
Jade1	0.097314157	0.65406324	0.25	0.048
Acd	0.169165967	0.653285242	0.25	0.072
Fdps	0.36146376	0.652609717	0.25	0.12
Rpsa	0.094525901	0.65260817	1	1
Gm46430	0.087588237	0.651774972	0.25	0.048
Khdrbs1	0.350757532	0.651278925	0.25	0.108
Zfp329	0.300542707	0.650326821	0.25	0.096
Mrps33	0.148777861	0.650228806	0.5	0.205
Pabpc1	0.23772553	0.649990304	0.75	0.795
Dst	6.78E-06	0.649687386	0.25	0
Gm37768	6.78E-06	0.649687386	0.25	0
Slc43a3	6.78E-06	0.649687386	0.25	0
Msto1	6.78E-06	0.649687386	0.25	0
Nudt2	6.78E-06	0.649687386	0.25	0
Astn2	6.78E-06	0.649687386	0.25	0
Gm16225	6.78E-06	0.649687386	0.25	0
Cdk5	6.78E-06	0.649687386	0.25	0
Aasdh	6.78E-06	0.649687386	0.25	0
Fam216a	6.78E-06	0.649687386	0.25	0
Bcl2l13	6.78E-06	0.649687386	0.25	0
Alg8	6.78E-06	0.649687386	0.25	0
Igsf6	6.78E-06	0.649687386	0.25	0
Gm17491	6.78E-06	0.649687386	0.25	0
Nup133	6.78E-06	0.649687386	0.25	0
Cmtm6	6.78E-06	0.649687386	0.25	0
Gm17455	6.78E-06	0.649687386	0.25	0
Hus1	6.78E-06	0.649687386	0.25	0
Fbxo48	6.78E-06	0.649687386	0.25	0
Acyp2	6.78E-06	0.649687386	0.25	0
P2rx1	6.78E-06	0.649687386	0.25	0
1700028N14Rik	6.78E-06	0.649687386	0.25	0
Cd7	6.78E-06	0.649687386	0.25	0
Dmac2l	6.78E-06	0.649687386	0.25	0
Mblac2	6.78E-06	0.649687386	0.25	0
Gm27017	6.78E-06	0.649687386	0.25	0
Fam160b2	6.78E-06	0.649687386	0.25	0
Ptk2	6.78E-06	0.649687386	0.25	0
Gm49785	6.78E-06	0.649687386	0.25	0
Isoc1	6.78E-06	0.649687386	0.25	0
Gm12609	6.78E-06	0.649687386	0.25	0
Igkv3-3	6.78E-06	0.649687386	0.25	0
Ccbe1	6.78E-06	0.649687386	0.25	0
Cox7a2	0.086313286	0.649504607	1	0.614
Arid1b	0.164980646	0.649496523	0.5	0.217
Noc3l	0.02099991	0.649410298	0.25	0.024
Ube2w	0.38022584	0.649199986	0.25	0.12
Snx5	0.620654804	0.648309101	0.25	0.181
Ndufs8	0.328686744	0.648306907	0.5	0.277
C030037D09Rik	0.02099991	0.647501481	0.25	0.024
Rab11fip1	0.02099991	0.647138553	0.25	0.024
H2-Eb1	0.223875063	0.647053959	0.75	0.482
Prcp	0.047420251	0.646938738	0.25	0.036
Mrps21	0.200646407	0.645661077	0.75	0.386
Aurkaip1	0.234624753	0.645553426	0.5	0.253
Pik3c2a	0.047420251	0.645489174	0.25	0.036
Cybb	0.112797914	0.645392797	0.5	0.157
Cand1	0.36146376	0.644943883	0.25	0.12
Kdm2b	0.047420251	0.643895585	0.25	0.036
Ptcd2	0.041512627	0.643893748	0.25	0.036
Akr1a1	0.266927854	0.643838381	0.5	0.253
Rps27a	0.02260772	0.642782672	1	1
Pik3r6	0.047420251	0.642669771	0.25	0.036
Akna	0.513408396	0.642052333	0.25	0.145
Psmc2	0.097314157	0.641421557	0.25	0.048
Riok2	0.047420251	0.641399261	0.25	0.036
Taf4	0.02099991	0.641269218	0.25	0.024
Rps25	0.013032046	0.640720591	1	0.94
Med14	0.282995891	0.64008756	0.25	0.096
Hcfc1r1	0.407514875	0.639855993	0.25	0.133
Snx1	0.146151507	0.639356272	0.25	0.06
Fam98a	0.133771059	0.638949131	0.25	0.06
Eif4a3	0.146151507	0.638821671	0.25	0.06
Ralbp1	0.42692321	0.638719366	0.25	0.133
Psmg4	0.073474435	0.638153314	0.5	0.145
Pfdn4	0.047420251	0.637966335	0.25	0.036
Hspa8	0.322446933	0.637598139	0.5	0.313
Parn	0.047420251	0.636884799	0.25	0.036
Ankrd29	0.300542707	0.636381121	0.25	0.096
Rpl38	0.005668127	0.635988313	1	0.988
Dnajb4	0.047420251	0.634043493	0.25	0.036
Asnsd1	0.38022584	0.633767052	0.25	0.12
Calm3	0.694684295	0.633478716	0.25	0.217
Eno1	0.105979166	0.633378645	0.5	0.157
Gpalpp1	0.054019335	0.633339147	0.25	0.036
Arhgdib	0.621251526	0.63315315	0.5	0.59
Zfp740	0.017687455	0.632919391	0.25	0.024
Pank3	0.047420251	0.631952382	0.25	0.036
Atp1a1	0.074929488	0.631522052	0.5	0.133
Hax1	0.1078848	0.631296493	0.25	0.048
Nudcd3	0.043569959	0.630571188	0.5	0.108
Ccdc88a	0.156826566	0.630438609	0.5	0.205
Unc50	0.38022584	0.630020349	0.25	0.12
Cars2	0.047420251	0.628465399	0.25	0.036
Ubald1	0.054019335	0.626868329	0.25	0.036
Mrps27	0.047420251	0.62630723	0.25	0.036
Adat2	0.047420251	0.626031154	0.25	0.036
Ncl	0.210920911	0.625311075	0.5	0.217
Myo5a	0.20930999	0.624760261	0.5	0.229
Cebpzos	0.047420251	0.624151331	0.25	0.036
Nkain2	0.182885366	0.623851239	0.25	0.072
Adss	0.407514875	0.623634584	0.25	0.133
Med17	0.159390322	0.623509033	0.25	0.06
Fundc2	0.069521711	0.62187306	0.75	0.277
Atxn7l3	0.054019335	0.621811707	0.25	0.036
Gm32031	0.097314157	0.621577705	0.25	0.048
Traf5	0.472206428	0.62154213	0.25	0.145
Synj2bp	0.097314157	0.62150377	0.25	0.048
Ube2i	0.139264494	0.618157637	0.5	0.181
Srp9	0.349165411	0.618148793	0.75	0.687
Triobp	0.054019335	0.618107779	0.25	0.036
Spata2l	0.002045347	0.617222278	0.25	0.012
Mcts1	0.182885366	0.617109895	0.25	0.072
Itpk1	0.054019335	0.616801001	0.25	0.036
Eme2	0.182885366	0.616505918	0.25	0.072
Cox5a	0.787038064	0.615442878	0.5	0.506
Mycbp	0.36146376	0.615441051	0.25	0.12
Nckap1l	0.318799978	0.615362316	0.25	0.096
Cisd1	0.452303931	0.61512634	0.25	0.145
Rcbtb1	0.054019335	0.615088679	0.25	0.036
Mettl23	0.054019335	0.613919223	0.25	0.036
Mpg	0.054019335	0.613725141	0.25	0.036
Prkd2	0.165201161	0.613672519	0.5	0.205
Lrrc8a	0.047420251	0.613664069	0.25	0.036
Sumo2	0.409547909	0.61178737	0.5	0.337
Tbl1x	0.054019335	0.610938112	0.25	0.036
Gm50340	0.002651425	0.610644287	0.25	0.012
Dad1	0.06066601	0.610492949	1	0.578
Pcnx4	0.02099991	0.610057021	0.25	0.024
Cdkn2aipnl	0.054019335	0.608930389	0.25	0.036
Unc119b	0.047420251	0.608478717	0.25	0.036
Xiap	0.536744398	0.607905147	0.25	0.157
Chpt1	0.002651425	0.607640736	0.25	0.012
Hmgb2	0.212174384	0.607548431	0.5	0.205
Mki67	0.105979166	0.60748382	0.5	0.157
Gpatch2	0.086365853	0.607379325	0.75	0.277
Cfl2	0.061367864	0.607328473	0.25	0.036
Spcs2	0.282847304	0.606538037	1	0.723
Pip5k1c	0.1078848	0.6062836	0.25	0.048
Il4ra	0.061367864	0.605242915	0.25	0.036
Cyb5rl	0.002651425	0.605106271	0.25	0.012
Tmem237	0.002651425	0.603519421	0.25	0.012
Rpl36al	0.08678557	0.603497734	1	0.952
Dusp3	0.017687455	0.603443927	0.25	0.024
Mlec	0.202081086	0.60343903	0.5	0.205
Psmd11	0.42692321	0.603020986	0.25	0.133
Wfs1	0.061367864	0.603007888	0.25	0.036
Zfp687	0.002651425	0.602670147	0.25	0.012
Phb	0.002651425	0.602233683	0.25	0.012
Higd2a	0.960565285	0.601066799	0.25	0.313
4930523C07Rik	0.24634664	0.60058244	0.75	0.446
Arpc1b	0.476046161	0.600307512	0.5	0.325
Ppm1e	0.002651425	0.599881099	0.25	0.012
Tug1	0.300542707	0.598887512	0.25	0.096
Rmdn1	0.087588237	0.598814236	0.25	0.048
Nfat5	0.146151507	0.597968668	0.25	0.06
Ifi204	0.002651425	0.597814276	0.25	0.012
Lyrm7	0.002651425	0.597251435	0.25	0.012
Shkbp1	0.159390322	0.596936529	0.25	0.06
Maea	0.087588237	0.596890333	0.25	0.048
Trit1	0.02099991	0.59683653	0.25	0.024
Sdf2l1	0.13742756	0.596244655	0.75	0.398
Bcl3	0.002651425	0.595417608	0.25	0.012
Ddx41	0.233008438	0.595198403	0.25	0.084
Anapc4	0.061367864	0.594716184	0.25	0.036
Metap2	0.332189114	0.59454222	0.25	0.108
D2hgdh	0.002651425	0.594434172	0.25	0.012
Nup210	0.137605398	0.594264393	0.5	0.169
Ewsr1	0.172736941	0.59425038	0.5	0.229
Mkks	0.002651425	0.592544837	0.25	0.012
Ndufb1-ps	0.098199342	0.592523942	1	0.687
Rpl18a	0.016323572	0.592423622	1	0.976
Mpv17	0.002651425	0.592185622	0.25	0.012
Rpl27	0.066621865	0.591816658	1	0.952
Oxa1l	0.097314157	0.5913129	0.25	0.048
F730043M19Rik	0.002651425	0.590782394	0.25	0.012
Anxa5	0.212767023	0.59053382	0.25	0.072
Csnk2a1	0.354434759	0.590478629	0.5	0.277
Zfpl1	0.097314157	0.590204859	0.25	0.048
Zfp87	0.197412649	0.589501685	0.25	0.072
Uqcc2	0.181398055	0.588690952	0.5	0.229
Asb6	0.087588237	0.58845566	0.25	0.048
Scap	0.159390322	0.588392874	0.25	0.06
Ccar1	0.099491486	0.587995184	0.5	0.157
5430405H02Rik	0.42692321	0.586982886	0.25	0.133
Snrpb2	0.197412649	0.586053268	0.25	0.072
Dnajb12	0.087588237	0.585635346	0.25	0.048
Rab2a	0.354455261	0.585442007	0.5	0.361
Rnf13	0.26622944	0.585309755	0.25	0.084
Hjurp	0.002651425	0.584921267	0.25	0.012
Psmb8	0.248354376	0.584752212	0.5	0.277
Zfp12	0.002651425	0.584188987	0.25	0.012
Ncf4	0.087588237	0.583980475	0.25	0.048
Cwc15	0.42692321	0.583375466	0.25	0.133
Tesk1	0.054019335	0.583124485	0.25	0.036
Ciao1	0.014842166	0.583082763	0.25	0.024
Ddah1	0.002651425	0.58228372	0.25	0.012
Sumo3	0.097314157	0.582199997	0.25	0.048
Eif3j2	0.002651425	0.581783322	0.25	0.012
Myl6	0.178829206	0.581579325	0.75	0.614
Pou2f2	0.42692321	0.58146171	0.25	0.133
Btg3	0.233008438	0.580968058	0.25	0.084
Sms	0.42692321	0.580671793	0.25	0.133
Eif3d	0.57941473	0.580262575	0.25	0.169
Cd84	0.173516923	0.579285648	0.25	0.06
Prdm1	0.125538093	0.579056505	0.75	0.373
Gm15441	0.017687455	0.578716428	0.25	0.024
Hdgfl2	0.002651425	0.578704684	0.25	0.012
Dusp22	0.182360182	0.578559742	0.5	0.217
Csnk1g1	0.197412649	0.578270515	0.25	0.072
Hsp90aa1	0.087588237	0.577715459	0.25	0.048
Rnf19a	0.399574701	0.577584621	0.25	0.12
Gm26782	0.054019335	0.577091226	0.25	0.036
Hira	0.249232182	0.577064648	0.25	0.084
Spint2	0.42692321	0.57688105	0.25	0.133
Ugdh	0.002651425	0.57667681	0.25	0.012
Map3k10	0.061367864	0.575876897	0.25	0.036
Kat6b	0.419504129	0.574830661	0.25	0.12
Sub1	0.041332725	0.574629937	1	0.843
Gm15614	0.097314157	0.57356571	0.25	0.048
Eif1b	0.047420251	0.573472731	0.25	0.036
Pld4	0.02099991	0.573377085	0.25	0.024
Sf3a2	0.197412649	0.57301148	0.25	0.072
Rabif	0.249232182	0.57183122	0.25	0.084
Gm49336	0.26622944	0.571679532	0.25	0.084
Dync1i2	0.129832458	0.571604681	0.5	0.169
Nob1	0.017687455	0.570803213	0.25	0.024
Zmym4	0.212767023	0.57041321	0.25	0.072
Dicer1	0.300542707	0.569165538	0.25	0.096
Snx17	0.472206428	0.569123335	0.25	0.145
Zfp445	0.212767023	0.568772876	0.25	0.072
Flii	0.146151507	0.567842962	0.25	0.06
Ncoa4	0.1078848	0.56769706	0.25	0.048
Necap2	0.495807036	0.567293246	0.25	0.157
Ube2f	0.02099991	0.566967654	0.25	0.024
H2-T22	0.002651425	0.566903376	0.25	0.012
Dnajb14	0.02099991	0.566774798	0.25	0.024
Sugt1	0.282995891	0.565474239	0.25	0.096
Srp72	0.182360182	0.565164021	0.5	0.217
Trappc6a	0.228965651	0.564859841	0.25	0.072
Immp1l	0.02099991	0.564437511	0.25	0.024
Mycbp2	0.287340522	0.564422223	0.5	0.289
Pxmp4	0.212767023	0.563800461	0.25	0.072
Ndufa8	0.137605398	0.563548666	0.5	0.169
Ctdsp1	0.212767023	0.562973467	0.25	0.072
Rhobtb1	0.209337803	0.562779681	0.75	0.47
Slain1	0.42692321	0.562454042	0.25	0.133
Tubb5	0.078926819	0.562404704	0.75	0.325
Amz2	0.249232182	0.562187843	0.25	0.084
Ndufc1	0.163403168	0.561302335	0.75	0.373
G2e3	0.097314157	0.560195437	0.25	0.048
Cwf19l2	0.657236205	0.559685485	0.25	0.205
Vps13d	0.472206428	0.559419874	0.25	0.145
Rps11	0.022608336	0.558768326	1	1
Ptbp1	0.419504129	0.558727504	0.25	0.12
Nsun2	0.02099991	0.557788263	0.25	0.024
Crmp1	0.02099991	0.557153301	0.25	0.024
Rgl2	0.097314157	0.557118151	0.25	0.048
Atp2a2	0.22716418	0.557099545	0.5	0.241
Smg7	0.282995891	0.555943062	0.25	0.096
Uqcr11	0.160017539	0.555455591	0.75	0.458
Cers2	0.26622944	0.555340731	0.25	0.084
Mrpl30	0.108068124	0.555141771	0.75	0.289
Snhg12	0.02099991	0.554187554	0.25	0.024
Cyth2	0.02099991	0.554012363	0.25	0.024
Kbtbd2	0.173516923	0.553489027	0.25	0.06
Acsl5	0.1078848	0.553323047	0.25	0.048
Ccdc58	0.26622944	0.552763455	0.25	0.084
Aprt	0.210920911	0.552628063	0.5	0.217
Mad2l2	0.146151507	0.55256983	0.25	0.06
Bicral	0.097314157	0.55241094	0.25	0.048
Actl6a	0.002651425	0.552286139	0.25	0.012
Arglu1	0.821501996	0.55088131	0.25	0.253
Gnb2	0.091058396	0.550587127	0.75	0.277
Chka	0.212767023	0.550554386	0.25	0.072
Ilkap	0.097314157	0.549056937	0.25	0.048
Ppm1m	0.146151507	0.54868457	0.25	0.06
Rpl39	0.055467059	0.548275721	1	1
Calu	0.467315754	0.548242755	0.25	0.133
Slc35a1	0.02099991	0.547413319	0.25	0.024
Nxf1	0.228965651	0.547350952	0.25	0.072
Imp4	0.097314157	0.546617087	0.25	0.048
Ptp4a3	0.339951381	0.546547774	0.5	0.325
Exoc1	0.041512627	0.545928928	0.25	0.036
A930005H10Rik	0.249232182	0.545443046	0.25	0.084
Rin3	0.054019335	0.54522809	0.25	0.036
Dmxl1	0.262514039	0.544777974	0.5	0.229
Get4	0.233008438	0.544138273	0.25	0.084
Atp5a1	0.244687401	0.543820785	0.75	0.373
Nomo1	0.146151507	0.543753803	0.25	0.06
Wdr6	0.017687455	0.543236037	0.25	0.024
Ndufs5	0.217368567	0.543064773	0.75	0.47
Ube2s	0.472206428	0.54284796	0.25	0.145
Tmem126a	0.26622944	0.54261315	0.25	0.084
Gon4l	0.097314157	0.542590165	0.25	0.048
Slc44a2	0.097314157	0.542566697	0.25	0.048
Hist1h2be	0.02099991	0.542446146	0.25	0.024
Ndufa9	0.159390322	0.542011448	0.25	0.06
Trappc10	0.212767023	0.541591748	0.25	0.072
Trim25	0.248354376	0.541136446	0.5	0.277
Scg5	0.017687455	0.541083329	0.25	0.024
Wdr74	0.017687455	0.541083329	0.25	0.024
Cpox	0.047420251	0.541070255	0.25	0.036
Gpr65	0.516065189	0.540896843	0.25	0.157
Rps8	0.125985542	0.540239523	1	0.988
Hnrnpk	0.121719178	0.540106778	0.75	0.265
Actr3	0.990253752	0.53998471	0.25	0.325
Usp47	0.536744398	0.539472771	0.25	0.157
Ip6k1	0.221125103	0.539339756	0.5	0.217
Zfp97	0.02099991	0.539226425	0.25	0.024
Mfsd4a	0.44685984	0.538744163	0.25	0.133
Sirt1	0.02099991	0.537700579	0.25	0.024
Mzb1	0.141726157	0.537486006	1	0.952
Rpn1	0.586188173	0.537462107	0.5	0.711
Ap1s1	0.047420251	0.537364757	0.25	0.036
Rpl4	0.128366842	0.536191766	1	0.747
Hist1h1e	0.302165547	0.535536395	0.5	0.253
Chchd1	0.192342364	0.53521725	0.5	0.205
Trabd	0.131602276	0.535005647	0.5	0.181
Polr3a	0.02099991	0.534519621	0.25	0.024
Gm6225	0.002651425	0.534188432	0.25	0.012
Pts	0.318799978	0.533100613	0.25	0.096
Naaladl2	0.017687455	0.532406996	0.25	0.024
Ubp1	0.146151507	0.531657804	0.25	0.06
Gm17494	0.061367864	0.53082018	0.25	0.036
Dcp1a	0.02099991	0.530467965	0.25	0.024
Sarnp	0.145732311	0.530372967	0.5	0.169
Klhdc2	0.26622944	0.529318425	0.25	0.084
Zfp106	0.452303931	0.5290668	0.25	0.145
Sh3bgrl	0.834468652	0.528811368	0.25	0.265
Eif5a	0.47041277	0.528497307	0.5	0.349
Peak1	0.472206428	0.528222005	0.25	0.145
Trps1	0.212767023	0.527007984	0.25	0.072
Chfr	0.159390322	0.52591978	0.25	0.06
Ikbke	0.02099991	0.525466652	0.25	0.024
Pih1d1	0.249232182	0.52541867	0.25	0.084
Myh9	0.210920911	0.524870059	0.5	0.217
Rpl19	0.039680761	0.524454458	1	0.988
Amigo2	0.02099991	0.524409943	0.25	0.024
Ctbp1	0.30418348	0.523921741	0.5	0.277
Zbtb8os	0.249232182	0.523187097	0.25	0.084
Larp7	0.1078848	0.522691434	0.25	0.048
Gpbp1	0.472206428	0.52216939	0.25	0.145
Fbxl5	0.146151507	0.521766847	0.25	0.06
Eif1	0.299823274	0.521613355	0.75	0.819
Pigp	0.061367864	0.521255624	0.25	0.036
Emp3	0.31928482	0.520901457	0.75	0.518
Clpp	0.233008438	0.520890817	0.25	0.084
Mrpl21	0.054019335	0.520414457	0.25	0.036
Nbas	0.212174384	0.520363595	0.5	0.205
Atp5o	0.36670952	0.52014868	0.5	0.398
Sft2d2	0.618678003	0.51756674	0.25	0.193
Arsb	0.318799978	0.517350961	0.25	0.096
Psmc5	0.054019335	0.516925051	0.25	0.036
4833420G17Rik	0.446854078	0.515907782	0.25	0.133
Add1	0.192722034	0.515278201	0.5	0.193
Myl12a	0.164315891	0.515186322	0.5	0.181
Larp1	0.42692321	0.514718845	0.25	0.133
Ddx50	0.350757532	0.513986585	0.25	0.108
Guf1	0.061367864	0.513908414	0.25	0.036
Hsp90b1	0.784339366	0.513723653	0.75	0.928
Adam9	0.017687455	0.513540216	0.25	0.024
Ezh2	0.284008014	0.513478812	0.25	0.084
B230217O12Rik	0.1078848	0.513475041	0.25	0.048
Zmynd8	0.197412649	0.512842776	0.25	0.072
Rpl37	0.066635508	0.511987073	1	1
Gatad2a	0.197412649	0.511675038	0.25	0.072
Gmppa	0.516065189	0.510889328	0.25	0.157
Ccnb1ip1	0.061367864	0.510887036	0.25	0.036
Rnf121	0.173516923	0.510856012	0.25	0.06
Pebp1	0.237541819	0.510783625	0.5	0.241
Aspm	0.047420251	0.510675942	0.25	0.036
BC031181	0.284008014	0.510587968	0.25	0.084
Sec61g	0.170884647	0.510333244	1	0.867
Arih1	0.334573184	0.510069982	0.5	0.265
Sdha	0.369970856	0.509597741	0.25	0.108
Gm19951	0.146151507	0.509394649	0.25	0.06
Hdgf	0.249232182	0.508855983	0.25	0.084
Spcs3	0.255690374	0.508381011	0.75	0.542
Rps3a1	0.116261844	0.506623785	1	0.988
Hmga1	0.061367864	0.506384726	0.25	0.036
Nhp2	0.173516923	0.505409792	0.25	0.06
Kdm1a	0.212767023	0.50391772	0.25	0.072
Psap	0.163081684	0.502420775	0.5	0.169
Zfp277	0.197412649	0.501717796	0.25	0.072
Zfp932	0.054019335	0.499960701	0.25	0.036
Hmgcr	0.350757532	0.498995219	0.25	0.108
Vapa	0.472206428	0.498657321	0.25	0.145
Tmem147	0.119957834	0.49742041	0.5	0.157
Atp5j2	0.304284699	0.496704299	1	0.795
Fas	0.19261985	0.496631909	0.5	0.181
Dnajb11	0.939330499	0.496213675	0.25	0.289
Psmb6	0.242584493	0.49483262	0.5	0.217
Sag	0.097314157	0.494825453	0.25	0.048
Ptpn7	0.228965651	0.494419231	0.25	0.072
Rabggtb	0.061367864	0.494343306	0.25	0.036
Ddx52	0.159390322	0.494263351	0.25	0.06
Gnptab	0.300542707	0.493599067	0.25	0.096
Puf60	0.337768563	0.49299724	0.25	0.096
Hnrnpdl	0.578954072	0.492484831	0.25	0.181
Cd52	0.243884201	0.492118535	1	0.988
Pgk1	0.720456651	0.491119094	0.25	0.205
Map3k14	0.02099991	0.490796187	0.25	0.024
Hpf1	0.054019335	0.489363082	0.25	0.036
Casp3	0.20106173	0.489336275	0.5	0.217
Atg10	0.228965651	0.488174729	0.25	0.072
E330020D12Rik	0.353527754	0.486866879	1	0.759
Praf2	0.599640308	0.486858838	0.25	0.181
Ago2	0.302573452	0.486829911	0.25	0.084
Bub3	0.097314157	0.486622779	0.25	0.048
Rasa3	1	0.486321118	0.5	0.542
Mob3a	0.159390322	0.486308517	0.25	0.06
Pon2	0.227160548	0.485990344	0.5	0.241
Usp5	0.1078848	0.484565379	0.25	0.048
Soat1	0.02099991	0.483945412	0.25	0.024
Rprd1b	0.318799978	0.483253235	0.25	0.096
Fam192a	0.467315754	0.482903746	0.25	0.133
Sfxn1	0.337768563	0.482705052	0.25	0.096
Iqcb1	0.293397824	0.482161533	0.5	0.301
Med9	0.159390322	0.482036648	0.25	0.06
Pip4k2b	0.182885366	0.481944225	0.25	0.072
Cd3d	0.337768563	0.480824044	0.25	0.096
H1f0	0.350757532	0.480545436	0.25	0.108
Myd88	0.1078848	0.47942116	0.25	0.048
Csnk1d	0.337760684	0.478994385	0.25	0.096
Dcaf12	0.181944736	0.478754075	0.5	0.169
Mrps14	0.364965339	0.478695348	0.5	0.325
Ankhd1	0.37414759	0.478453407	0.5	0.289
Ppfibp1	0.318799978	0.477877631	0.25	0.096
Rpl35a	0.090596685	0.477863736	1	1
Nars2	0.061367864	0.477703798	0.25	0.036
Sos1	0.159390322	0.477643374	0.25	0.06
Wdr3	0.054019335	0.477531377	0.25	0.036
Chp1	0.249232182	0.476464441	0.25	0.084
Gngt2	0.061367864	0.476327563	0.25	0.036
Vegfb	0.097314157	0.476294823	0.25	0.048
Ntan1	0.557832241	0.476170434	0.25	0.157
Ap4e1	0.061367864	0.475565627	0.25	0.036
Cisd3	0.02099991	0.475257584	0.25	0.024
Isca1	0.061367864	0.475155933	0.25	0.036
Prdx3	0.26622944	0.474933342	0.25	0.084
Srrm2	0.266927854	0.474763143	0.5	0.253
Cox7c	0.521663139	0.474347667	1	0.795
Ubqln1	0.02099991	0.474302958	0.25	0.024
Tmem115	0.1078848	0.474295233	0.25	0.048
Itgal	0.369970856	0.473922029	0.25	0.108
Cradd	0.212767023	0.473535669	0.25	0.072
Cep170b	0.1078848	0.47352376	0.25	0.048
Polr2f	0.33263942	0.473273197	0.5	0.241
Agfg1	0.57941473	0.472618435	0.25	0.169
Rnf126	0.061367864	0.471801696	0.25	0.036
Snx3	0.249232182	0.470937784	0.25	0.084
Cenpm	0.1078848	0.470502571	0.25	0.048
Dancr	0.1078848	0.470405188	0.25	0.048
Hivep1	0.558526926	0.470212256	0.25	0.169
Magt1	0.341197752	0.468482874	0.5	0.301
Tbc1d10c	0.399574701	0.468402496	0.25	0.12
Iqgap1	0.943399769	0.468359507	0.25	0.361
Cdc40	0.318799978	0.467854836	0.25	0.096
Fam104a	0.324392002	0.466915114	0.5	0.229
Mosmo	0.1885588	0.466548442	0.25	0.06
Reep4	0.054019335	0.466501955	0.25	0.036
Mtor	0.228965651	0.464972982	0.25	0.072
Cpsf2	0.061367864	0.464089775	0.25	0.036
Rab18	0.249232182	0.463899394	0.25	0.084
Otud5	0.119344573	0.462628735	0.25	0.048
Pon3	0.509742211	0.461979167	0.25	0.133
Txnl4a	0.389824886	0.460800756	0.25	0.108
Tpm4	0.399574701	0.460489027	0.25	0.12
Casp4	0.213384727	0.459880232	0.5	0.181
Birc6	0.610881764	0.458929407	0.5	0.349
Snapc5	0.061367864	0.458440496	0.25	0.036
Angel2	0.26622944	0.458429184	0.25	0.084
Larp4b	0.536744398	0.458056975	0.25	0.157
Rexo1	0.1078848	0.458044726	0.25	0.048
2900060B14Rik	0.146151507	0.457483611	0.25	0.06
Mpdu1	0.228965651	0.457201241	0.25	0.072
Ggta1	0.228965651	0.456908382	0.25	0.072
Slain2	0.558526926	0.454538403	0.25	0.169
Gpatch11	0.1078848	0.454271315	0.25	0.048
Phb2	0.228965651	0.45420671	0.25	0.072
Rars2	0.061367864	0.452944531	0.25	0.036
Zbp1	0.399574701	0.452155774	0.25	0.12
Rpl5	0.306965307	0.452044506	0.75	0.747
Rprd2	0.302573452	0.451940158	0.25	0.084
Nelfa	0.159390322	0.451750552	0.25	0.06
Mrpl17	0.350757532	0.45146038	0.25	0.108
Rpl10	0.198111498	0.451337787	1	0.964
Snrnp25	0.146151507	0.45048844	0.25	0.06
Mrpl36	0.516065189	0.449947421	0.25	0.157
Zfas1	0.369970856	0.449431236	0.25	0.108
Map3k1	0.278345447	0.448406056	0.5	0.253
Oaz1	0.189488681	0.448323324	1	0.795
Setd7	0.173516923	0.448099431	0.25	0.06
Zc3h4	0.119344573	0.447832005	0.25	0.048
Zfp593	0.119344573	0.447544881	0.25	0.048
Ech1	0.389824886	0.447461617	0.25	0.108
Pgam1	0.173516923	0.446314354	0.25	0.06
Eif4ebp1	0.492576469	0.446276436	0.25	0.145
4921524J17Rik	0.212767023	0.445795422	0.25	0.072
Mia2	0.7155071	0.445187354	0.25	0.217
Ly75	0.284008014	0.444255143	0.25	0.084
Irak2	0.284008014	0.444156429	0.25	0.084
Nacc1	0.1078848	0.443725226	0.25	0.048
Arhgef1	0.290090952	0.442832509	0.5	0.253
Gmfb	0.119344573	0.442135793	0.25	0.048
Tes	0.44685984	0.441628461	0.25	0.133
Rpl14	0.182721056	0.441424056	1	0.795
Lrrk1	0.197412649	0.440909996	0.25	0.072
Numb	0.223724054	0.439542162	0.5	0.193
Emsy	0.300542707	0.437753848	0.25	0.096
Rpl31	0.404553841	0.437752945	0.75	0.819
Snx29	0.219272161	0.437720316	0.5	0.229
Aak1	0.389824886	0.437627515	0.25	0.108
Taok1	0.536744398	0.43680914	0.25	0.157
Scd1	0.536744398	0.43652814	0.25	0.157
Gm43848	0.02099991	0.436107734	0.25	0.024
Gosr1	0.173516923	0.436096249	0.25	0.06
Mir142hg	0.467315754	0.43568976	0.25	0.133
Hltf	0.283999282	0.435660874	0.25	0.084
Vac14	0.119344573	0.435272009	0.25	0.048
Rplp1	0.269364145	0.435235685	1	1
Timm13	0.404580415	0.434575071	0.5	0.325
Fau	0.125985542	0.434202242	1	1
Nmi	0.337768563	0.433690891	0.25	0.096
Snx12	0.300542707	0.433421645	0.25	0.096
Togaram1	0.399574701	0.433010422	0.25	0.12
Hopx	0.26622944	0.432569898	0.25	0.084
Itgb1bp1	0.282995891	0.432416773	0.25	0.096
Top2b	0.346919792	0.430105789	0.5	0.313
Npm1	0.418647908	0.430043057	0.5	0.361
Serinc5	0.229566508	0.429504319	0.5	0.229
Ndufs2	0.516065189	0.428859517	0.25	0.157
Cnih4	0.44685984	0.428145858	0.25	0.133
Stxbp3	0.146151507	0.427610145	0.25	0.06
Bud23	0.119344573	0.427603169	0.25	0.048
Muc20	0.419504129	0.427577986	0.25	0.12
Hcls1	0.26622944	0.427497432	0.25	0.084
Dut	0.318799978	0.427067312	0.25	0.096
Rpl37a	0.048155849	0.42691509	1	1
Nadk	0.399574701	0.426540869	0.25	0.12
Ddx6	0.316708113	0.42618465	0.5	0.301
2610001J05Rik	0.061367864	0.42585447	0.25	0.036
Hprt	0.1078848	0.425332514	0.25	0.048
Sf3b2	0.599640308	0.424345367	0.25	0.181
Bbx	0.467315754	0.424007917	0.25	0.133
Dlgap4	0.02099991	0.423558248	0.25	0.024
Pa2g4	0.1885588	0.423269973	0.25	0.06
Cpsf6	0.410313536	0.423262864	0.25	0.108
Srsf3	0.25618091	0.423140258	0.5	0.205
Mob2	0.173516923	0.42304969	0.25	0.06
Rab1b	0.42692321	0.423015605	0.25	0.133
Srsf7	0.228965651	0.421472026	0.25	0.072
Cnbp	0.337768563	0.421387618	0.25	0.096
Rps9	0.28696838	0.420870039	1	0.88
Mrpl22	0.318799978	0.420806784	0.25	0.096
Ddx10	0.173516923	0.420146084	0.25	0.06
Fam129a	0.119344573	0.420141358	0.25	0.048
Ift46	0.302573452	0.419832011	0.25	0.084
Glyr1	0.536744398	0.419511221	0.25	0.157
Atg2a	0.302573452	0.419149883	0.25	0.084
Ywhae	0.385783864	0.418941562	0.5	0.313
Ubxn1	0.26622944	0.417961678	0.25	0.084
Rbl2	0.1885588	0.417030442	0.25	0.06
Plaat3	0.536744398	0.416589962	0.25	0.157
Syncrip	0.492576469	0.415489778	0.25	0.145
Cops4	0.482689016	0.415475587	0.25	0.12
CAAA01118383.1	0.678065533	0.414884387	0.25	0.205
Dnajc1	0.286211094	0.414593159	0.5	0.229
Tmem165	0.26622944	0.414047028	0.25	0.084
Crnkl1	0.119344573	0.413222607	0.25	0.048
Mau2	0.173516923	0.412364883	0.25	0.06
Gorasp2	0.315581446	0.412005622	0.5	0.217
Fkbp11	0.641983571	0.411810158	0.25	0.181
Rps21	0.131079295	0.411213209	1	0.988
Syngr2	0.357447227	0.410846136	0.25	0.096
Tubb4b	0.579315225	0.410779654	0.25	0.157
Ahnak	0.289061763	0.410174677	0.75	0.518
Ccdc25	0.173516923	0.409649163	0.25	0.06
Asxl1	0.277450126	0.409582475	0.5	0.217
Sqstm1	0.772810282	0.409299217	0.25	0.229
Ndufv3	0.221726393	0.409286999	0.75	0.434
Arntl	0.119344573	0.408894126	0.25	0.048
Sfpq	0.240207902	0.408730529	0.5	0.229
Ccr9	0.1885588	0.40773841	0.25	0.06
Mapk1	0.240207902	0.407665632	0.5	0.229
Rpf2	0.02099991	0.407642444	0.25	0.024
Ndufa13	0.189609986	0.407476766	1	0.518
Borcs8	0.461071626	0.407126571	0.25	0.12
Tcerg1	0.461071626	0.406241068	0.25	0.12
Mbtd1	0.318799978	0.405087546	0.25	0.096
Rbm33	0.600662029	0.404567543	0.25	0.169
Sdhd	0.337768563	0.404325969	0.25	0.096
H2-Q4	0.119344573	0.404068928	0.25	0.048
Trappc12	0.061367864	0.403598502	0.25	0.036
Rgs10	0.246023441	0.403096846	0.25	0.072
Arf3	0.321928923	0.402545434	0.25	0.084
Ccdc71l	0.431428801	0.402491602	0.25	0.108
Atp6ap1	0.119344573	0.402459868	0.25	0.048
Rela	0.173516923	0.402459703	0.25	0.06
Pnpla8	0.620654804	0.402085883	0.25	0.181
Fryl	0.720454216	0.401594251	0.25	0.205
Ccpg1	0.173379798	0.400856148	0.5	0.181
Zc3h13	0.119344573	0.400678472	0.25	0.048
Ebna1bp2	0.1885588	0.400468704	0.25	0.06
Cox6a1	0.242299241	0.400071981	1	0.639
Ube2b	0.323881463	0.398742328	0.75	0.398
Nrf1	0.284008014	0.398304093	0.25	0.084
Smarcc2	0.228965651	0.398118294	0.25	0.072
Swt1	0.337768563	0.396692807	0.25	0.096
Klhdc1	0.57941473	0.395468671	0.25	0.169
Wdr7	0.337768563	0.394513919	0.25	0.096
Tbrg1	0.68188588	0.39425481	0.25	0.193
Tec	0.57941473	0.394155489	0.25	0.169
Vps26a	0.228965651	0.393587879	0.25	0.072
Dbi	0.980726169	0.39217499	0.25	0.337
Ruvbl1	0.246023441	0.391232927	0.25	0.072
Cops3	0.318799978	0.390811068	0.25	0.096
Ube2v1	0.40165913	0.390575346	0.5	0.289
Copg2	0.119344573	0.390532049	0.25	0.048
Uqcrc1	0.377832563	0.389521105	0.25	0.096
Ssr1	0.268108942	0.388743504	0.5	0.205
Golga7	0.1885588	0.388166365	0.25	0.06
Vim	0.567652001	0.388128118	0.75	0.554
Dnmt1	0.119344573	0.387614285	0.25	0.048
Cops5	0.159390322	0.387323897	0.25	0.06
Anapc13	0.875458272	0.386885169	0.25	0.265
Cct2	0.639465035	0.386597324	0.25	0.193
Rps12	0.32563375	0.386000788	1	0.964
Vps51	0.119344573	0.384585463	0.25	0.048
Micos13	0.427891397	0.384148262	0.5	0.349
Ndufs4	0.660539108	0.383529179	0.25	0.193
Lamtor3	0.119344573	0.383476112	0.25	0.048
Eml5	0.246023441	0.383400872	0.25	0.072
Zcchc17	0.246023441	0.382953025	0.25	0.072
Marf1	0.4610655	0.38265735	0.25	0.12
Vta1	0.389824886	0.382070225	0.25	0.108
Fchsd2	0.600662029	0.382066009	0.25	0.169
Poli	0.02099991	0.380548886	0.25	0.024
Chmp2a	0.699143847	0.380467916	0.25	0.205
Cldnd1	0.321928923	0.379603567	0.25	0.084
Scpep1	0.668585765	0.377532499	0.5	0.47
Tapbpl	0.228965651	0.377441132	0.25	0.072
Snhg20	0.212767023	0.377380314	0.25	0.072
Sike1	0.410313536	0.377312977	0.25	0.108
Wdr44	0.357447227	0.377013876	0.25	0.096
Acap2	0.284008014	0.376931074	0.25	0.084
Psmb2	0.388335392	0.376268473	0.5	0.241
Sdhb	0.223724054	0.376181972	0.5	0.193
Abhd17a	0.57941473	0.376033163	0.25	0.169
Actn4	0.1885588	0.375679104	0.25	0.06
Pdcd6ip	0.557832241	0.375591875	0.25	0.157
Ccnl2	0.369970856	0.375534319	0.25	0.108
Pcnx	0.431428801	0.375521237	0.25	0.108
Gpr183	0.703490354	0.375254177	0.25	0.193
2300009A05Rik	0.600662029	0.373716979	0.25	0.169
Ptpa	0.173516923	0.372951504	0.25	0.06
Cope	0.489130151	0.372339974	0.5	0.41
Brwd1	0.249232182	0.371187733	0.25	0.084
AW112010	0.234810872	0.370687438	0.5	0.193
Laptm4a	0.319564158	0.370612472	0.5	0.241
A930015D03Rik	0.591252388	0.370360555	0.5	0.398
Lamp1	0.509742211	0.370150359	0.25	0.133
Atp8a1	0.221125103	0.369294397	0.5	0.217
AY036118	0.647551876	0.368342387	0.75	0.831
Prr14	0.246023441	0.368092015	0.25	0.072
Btbd9	0.453160728	0.367536533	0.25	0.108
Pdia3	0.87577986	0.367414307	0.75	0.614
Ccdc167	0.389824886	0.36660485	0.25	0.108
Rfc1	0.228965651	0.366294028	0.25	0.072
Ehmt2	0.410313536	0.366232682	0.25	0.108
Ccni	0.253846664	0.366223118	0.5	0.217
Shq1	0.1885588	0.36553242	0.25	0.06
Atp6v1d	0.318799978	0.365236226	0.25	0.096
Emg1	0.399574701	0.364844192	0.25	0.12
Jakmip1	0.246023441	0.363929983	0.25	0.072
Dpm3	0.286773998	0.363372427	1	0.554
Txndc9	0.212767023	0.362647568	0.25	0.072
Sec62	0.44513084	0.362445682	0.5	0.289
Adrm1	0.246023441	0.361303606	0.25	0.072
Ttpal	0.246023441	0.359451793	0.25	0.072
Cbl	0.410313536	0.358589596	0.25	0.108
Zc3h12d	0.398918925	0.358107248	0.25	0.096
Aco2	0.419504129	0.357666963	0.25	0.12
Pole2	0.047814393	0.357268789	1	0.41
Eif3j1	0.509742211	0.356325396	0.25	0.133
Ube2v2	0.509742211	0.355861383	0.25	0.133
Tmco1	0.228965651	0.35532589	0.25	0.072
Pepd	0.440006272	0.353364096	0.25	0.12
Med11	0.377832563	0.353218815	0.25	0.096
Jak2	0.246023441	0.352241532	0.25	0.072
Zfx	0.556407627	0.351813887	0.25	0.145
U2af1	0.389824886	0.351673759	0.25	0.108
Rps27	0.060839831	0.35164254	1	1
Acp5	0.440006272	0.3507664	0.25	0.12
Dennd1a	0.492576469	0.348949004	0.25	0.145
Galnt1	0.342075096	0.348461043	0.25	0.084
Dctpp1	0.1078848	0.348216116	0.25	0.048
Cbx4	0.26622944	0.347750323	0.25	0.084
Actb	0.471853536	0.347071016	1	0.976
Ranbp9	0.534689947	0.34574472	0.25	0.145
Atox1	0.585079601	0.345682473	0.5	0.373
Cdk2ap2	0.834371135	0.344281305	0.25	0.386
Riok3	0.534689947	0.34330271	0.25	0.145
Cyfip2	0.506562113	0.341178437	0.5	0.422
Stx18	0.389824886	0.34068544	0.25	0.108
Ppp1r2	0.620654804	0.340456893	0.25	0.181
Pds5b	0.302573452	0.340262827	0.25	0.084
A430035B10Rik	0.337768563	0.339537419	0.25	0.096
Ppp1r35	0.228965651	0.339453345	0.25	0.072
Eef1a1	0.205274609	0.339397455	1	0.976
Agpat1	0.302573452	0.339199373	0.25	0.084
Aven	0.302573452	0.338764152	0.25	0.084
Mtln	0.321928923	0.338320425	0.25	0.084
Polr3k	0.246023441	0.337397541	0.25	0.072
Sh3glb1	0.578110472	0.336891848	0.5	0.349
Nudt21	0.321928923	0.336757428	0.25	0.084
Zfp729b	0.24601377	0.335676439	0.25	0.072
Zfp950	0.173516923	0.335514825	0.25	0.06
Fkbp1a	0.557832241	0.335316289	0.25	0.157
Pim1	0.801754054	0.334792519	0.5	0.482
Gm26917	0.284008014	0.334437172	0.25	0.084
Reep5	0.3420626	0.333363177	1	0.735
Ltn1	0.321928923	0.332833222	0.25	0.084
Slfn2	0.26622944	0.33195804	0.25	0.084
Myadm	0.294238917	0.331601738	0.75	0.446
Scamp3	0.302573452	0.330551777	0.25	0.084
0610010K14Rik	0.321928923	0.330226583	0.25	0.084
Crlf2	0.556407627	0.329847929	0.25	0.145
Ap2s1	0.485088528	0.329640096	0.5	0.349
Tmem134	0.500008762	0.329448979	0.5	0.349
Usp12	0.1885588	0.329372313	0.25	0.06
Rer1	0.509742211	0.328740857	0.25	0.133
Cdkn2d	0.284008014	0.328218331	0.25	0.084
Foxk2	0.302573452	0.328177019	0.25	0.084
Nr6a1	0.228965651	0.327597388	0.25	0.072
Rnf4	0.389824886	0.32655107	0.25	0.108
Plxnc1	0.337768563	0.326357475	0.25	0.096
Syf2	0.534689947	0.325917596	0.25	0.145
Crlf3	0.311312518	0.325529315	0.5	0.229
Cr1l	0.488280505	0.325131785	0.25	0.133
Fnbp4	0.097314157	0.324593591	0.25	0.048
Cdk5rap3	0.228965651	0.324019168	0.25	0.072
Ufd1	0.302573452	0.323092955	0.25	0.084
Zfp110	0.302573452	0.32218431	0.25	0.084
Gvin1	0.26395284	0.322136678	0.25	0.072
Ccnl1	0.720456651	0.321282422	0.25	0.205
Sdhc	0.342075096	0.320963536	0.25	0.084
Gfm2	0.342075096	0.320915569	0.25	0.084
Mkln1	0.751853583	0.320615922	0.25	0.229
Arrdc3	0.321928923	0.320560025	0.25	0.084
Psmd4	0.440006272	0.319394889	0.25	0.12
Elob	0.660743069	0.319140794	0.75	0.602
Brd4	0.766472822	0.318782153	0.25	0.241
Crbn	0.318799978	0.318547479	0.25	0.096
Ddx21	0.663611842	0.318299495	0.25	0.181
H2-Q7	0.302573452	0.31793162	0.25	0.084
Nek1	0.26395284	0.317641947	0.25	0.072
Eif5	0.476046161	0.317089133	0.5	0.325
Wwp2	0.440006272	0.316943803	0.25	0.12
Atraid	0.321928923	0.31690284	0.25	0.084
Ginm1	0.321928923	0.316768977	0.25	0.084
Prxl2c	0.1885588	0.316714785	0.25	0.06
Ftl1	0.388797287	0.315913178	1	0.892
Arf5	0.970044863	0.315694273	0.25	0.301
Slc39a1	0.461071626	0.315442569	0.25	0.12
Suclg2	0.531687556	0.315076187	0.25	0.133
Bcl10	0.410313536	0.314091088	0.25	0.108
Cdc37l1	0.228965651	0.313716738	0.25	0.072
Wbp1l	0.302573452	0.313152242	0.25	0.084
Slc25a3	0.29579478	0.312994251	0.75	0.361
Gimap9	0.249232182	0.31235978	0.25	0.084
Ubn2	0.663611842	0.311396334	0.25	0.181
Nars	0.793933986	0.310595816	0.25	0.229
Ipmk	0.246023441	0.310329016	0.25	0.072
Crebbp	0.828991074	0.309949439	0.25	0.241
Gltp	0.389824886	0.309441975	0.25	0.108
Abtb2	0.357447227	0.30930521	0.25	0.096
Cabin1	0.26395284	0.307937486	0.25	0.072
Lman1	0.439049744	0.304868919	0.5	0.277
Ubl5	0.354666035	0.304574555	1	0.795
Rps17	0.250968818	0.303131311	1	0.819
Ythdc1	0.509742211	0.302211201	0.25	0.133
Prkacb	0.246023441	0.301904365	0.25	0.072
Rpl35	0.484427152	0.301407896	1	0.988
Rab10	0.321928923	0.300220848	0.25	0.084
Med29	0.504845598	0.297548805	0.25	0.12
Atp5md	0.703867803	0.297216486	0.5	0.386
H2-Aa	0.323193055	0.297174083	0.75	0.542
Gadd45gip1	0.504845598	0.297060732	0.25	0.12
Serinc1	0.321928923	0.296693191	0.25	0.084
Mknk1	0.321928923	0.296040275	0.25	0.084
Tmem156	0.342075096	0.293669164	0.25	0.084
Polr2l	0.424192239	0.292602853	0.5	0.277
Iscu	0.624024373	0.292446469	0.25	0.145
Rpl26	0.335714942	0.291802609	1	0.976
Arid3a	0.373904823	0.291509431	0.5	0.241
Jmjd1c	0.558111381	0.291224944	0.5	0.337
Ubap2	0.534689947	0.290947926	0.25	0.145
Kansl1l	0.1078848	0.290628716	0.25	0.048
Aph1a	0.1885588	0.290270895	0.25	0.06
Med24	0.440006272	0.289878647	0.25	0.12
Sec24d	0.441557379	0.289396903	0.5	0.313
Srsf2	0.578546723	0.289129042	0.25	0.145
Aimp1	0.388335392	0.289111063	0.5	0.241
Slc7a6os	0.097314157	0.28853809	0.25	0.048
Edem2	0.952346699	0.288105454	0.25	0.349
Raly	0.663611842	0.287425493	0.25	0.181
Rab14	0.578546723	0.287316898	0.25	0.145
Rps27l	0.45182345	0.28426921	0.75	0.602
Anapc16	0.321928923	0.284111562	0.25	0.084
Ilrun	0.321928923	0.283482183	0.25	0.084
Ube2r2	0.556407627	0.282622138	0.25	0.145
Cir1	0.556407627	0.282227192	0.25	0.145
Insyn2b	0.431428801	0.280542936	0.25	0.108
Rps23	0.411719821	0.279912759	1	0.94
Smim26	0.342075096	0.278552041	0.25	0.084
Elavl1	0.578546723	0.27776628	0.25	0.145
Gdi1	0.357447227	0.277765344	0.25	0.096
Rnasek	0.591252388	0.27612695	0.5	0.398
Tmem135	0.556407627	0.275878035	0.25	0.145
Ric1	0.420698383	0.275560798	0.25	0.096
Ndufs6	0.916783571	0.275406991	0.25	0.265
Vsir	0.650514656	0.275158835	0.5	0.373
Tpm3	0.57941473	0.275082204	0.25	0.169
Ufm1	0.539645163	0.274803592	0.5	0.289
Ankrd40	0.321928923	0.274381242	0.25	0.084
Luc7l2	0.777207284	0.274194732	0.5	0.602
Uxt	0.398918925	0.273659135	0.25	0.096
Cnot7	0.389824886	0.273597381	0.25	0.108
Nabp2	0.398918925	0.273530466	0.25	0.096
Pfdn6	0.398918925	0.273417117	0.25	0.096
Osbpl9	0.699183471	0.272859254	0.25	0.47
a	0.842207374	0.272661831	0.25	0.253
Strada	0.246023441	0.271689334	0.25	0.072
Cmah	0.548907571	0.271657691	1	0.819
Dazap2	0.410605635	0.271275058	0.5	0.253
Traf7	0.482689016	0.268852872	0.25	0.12
Psmd1	0.302573452	0.268199835	0.25	0.084
Ppp1r10	0.398918925	0.267348263	0.25	0.096
Nufip2	0.601178804	0.267108995	0.25	0.157
Tmem167	0.584959798	0.267030583	0.25	0.542
Msh5	0.246023441	0.264912388	0.25	0.072
Mdm2	0.808010638	0.264708785	0.25	0.241
Cog6	0.420698383	0.262651121	0.25	0.096
Gps2	0.600662029	0.26256984	0.25	0.169
Setd3	0.475497402	0.261052456	0.25	0.108
Serp1	0.499090889	0.260815195	0.75	0.723
Derl1	0.568525464	0.260642928	0.5	0.434
Crkl	0.342075096	0.260195119	0.25	0.084
Ypel3	0.641983571	0.25974447	0.25	0.181
Cbfb	0.531687556	0.259104912	0.25	0.133
Hnrnpa0	0.342075096	0.257960838	0.25	0.084
Psd3	0.793933986	0.257661912	0.25	0.229
Galk2	0.475497402	0.255566946	0.25	0.108
Phf8	0.504845598	0.253463852	0.25	0.12
Epm2aip1	0.342075096	0.252596484	0.25	0.084
Ppp2ca	0.367773836	0.252381294	0.5	0.277
Rif1	0.321928923	0.252270816	0.25	0.084
Rrp1	0.389824886	0.251960497	0.25	0.108
Sirt2	0.554101811	0.25172842	0.25	0.133
Mrpl35	0.461071626	0.25143502	0.25	0.12
Kif13b	0.357447227	0.251367398	0.25	0.096
Sympk	0.246023441	0.251187845	0.25	0.072
Snapc3	0.453160728	0.250805059	0.25	0.108
Wipf1	0.469644278	0.249257786	0.5	0.277
Copg1	0.431428801	0.248652086	0.25	0.108
Ptbp2	0.509742211	0.248342022	0.25	0.133
Lrrc8c	0.475540531	0.247249104	0.5	0.289
Bola2	0.850212831	0.246393777	0.5	0.446
Lman2	0.553928533	0.245150612	0.5	0.325
Ccdc124	0.498424932	0.244572796	0.25	0.108
Hadha	0.578546723	0.244273715	0.25	0.145
Hist1h3e	0.26622944	0.243993998	0.25	0.084
Odc1	0.26395284	0.243452493	0.25	0.072
Fars2	0.68188588	0.243229514	0.25	0.193
Prdx4	0.460196658	0.243132399	0.5	0.289
Vdac3	0.377832563	0.242540625	0.25	0.096
Rbm42	0.431428801	0.241965055	0.25	0.108
Ndufb5	0.504061019	0.240776899	0.5	0.361
Gm42418	0.041671066	0.238178083	1	1
Pdap1	0.504845598	0.238012302	0.25	0.12
Psenen	0.759482112	0.237580054	0.5	0.41
Tra2b	0.883933038	0.237103572	0.25	0.253
Galnt2	0.298585711	0.236993389	0.5	0.229
Hmgn3	0.453160728	0.236891362	0.25	0.108
Srprb	0.431428801	0.236860913	0.25	0.108
Hist1h1c	0.398918925	0.236418612	0.25	0.096
Rps6ka1	0.453160728	0.235658148	0.25	0.108
Samsn1	0.828992435	0.235174092	0.25	0.241
Dnttip1	0.420698383	0.23317791	0.25	0.096
Itgb7	0.815542873	0.23266409	0.5	0.446
Msrb1	0.601091329	0.231528943	0.25	0.145
Rbm39	0.740946977	0.231508152	0.5	0.542
Camk2d	0.482689016	0.231393585	0.25	0.12
Jtb	0.556407627	0.228495649	0.25	0.145
Lrp10	0.475497402	0.22818369	0.25	0.108
Znhit1	0.55071666	0.227470986	0.25	0.12
Vdac2	0.663611842	0.226665704	0.25	0.181
Tut7	0.420698383	0.226302327	0.25	0.096
Polr2e	0.527526866	0.225951633	0.25	0.12
Etfb	0.703490354	0.224518775	0.25	0.193
Wdr83os	0.645984449	0.224187845	0.25	0.157
Rack1	0.707638936	0.223249536	1	0.916
Srp68	0.554101811	0.222823983	0.25	0.133
Cdh23	0.475497402	0.222512648	0.25	0.108
Dnm2	0.504845598	0.222162897	0.25	0.12
Mrps12	0.534689947	0.221859322	0.25	0.145
mt-Co3	0.800011577	0.219579336	1	1
1110008P14Rik	0.617153386	0.219063598	0.5	0.446
Lmo4	0.475497402	0.217949382	0.25	0.108
Ncoa3	0.645984449	0.21719642	0.25	0.157
Hk1	0.398918925	0.216210942	0.25	0.096
Yy1	0.453160728	0.214470789	0.25	0.108
Zfp644	0.578546723	0.214346723	0.25	0.145
Mtch1	0.601091329	0.213583593	0.25	0.145
Ppp3cb	0.800789589	0.213395242	0.25	0.217
Zfc3h1	0.601091329	0.213315811	0.25	0.145
Ndufa6	1	0.212870933	0.25	0.313
Rps20	0.367129994	0.211388389	1	0.988
Polr2m	0.453160728	0.211288538	0.25	0.108
Cdc123	0.554101811	0.21122096	0.25	0.133
Coro1a	0.712151001	0.210341871	0.25	0.446
Fcf1	0.623407403	0.210216655	0.25	0.157
Ndufb4	0.904924815	0.209974416	0.25	0.253
Rps28	0.306089568	0.209900884	1	0.988
Adgrl2	0.246023441	0.209282301	0.25	0.072
Rwdd1	0.554101811	0.207679433	0.25	0.133
Prdx2	0.579315225	0.207675056	0.25	0.157
Wdr82	0.431428801	0.207456771	0.25	0.108
Pet100	0.544719464	0.207421901	0.5	0.301
Ndufa11	0.79424499	0.206857223	0.25	0.422
Rp9	0.527526866	0.206336116	0.25	0.12
Setdb2	0.576968846	0.206216914	0.25	0.133
H2-K1	0.561151294	0.205909878	1	0.759
Scfd2	0.924582275	0.205600405	0.25	0.361
Zeb1	0.741988899	0.205357515	0.25	0.205
Grk2	0.887455191	0.20529325	0.25	0.277
Slc35b1	0.896085676	0.204841062	0.25	0.265
Gm36756	0.398918925	0.20384302	0.25	0.096
Cdc37	0.531687556	0.203658084	0.25	0.133
Unc93b1	0.720456651	0.202890106	0.25	0.205
2-Mar	0.504845598	0.202625084	0.25	0.12
Adam10	0.644177047	0.201237156	0.25	0.169
Mff	0.645984449	0.199781738	0.25	0.157
Ppp1r12a	0.666413536	0.198965639	0.25	0.169
Zranb2	0.574397193	0.198897627	0.25	0.12
Tm9sf3	0.816651602	0.198119019	0.5	0.458
Mbd2	0.68894712	0.198038705	0.25	0.169
Rapgef2	0.68552113	0.197844536	0.25	0.181
Hnrnpab	0.475497402	0.19712245	0.25	0.108
Cds2	0.55071666	0.196832958	0.25	0.12
Ptk2b	0.509464697	0.196625416	0.75	0.422
Myl12b	0.61229284	0.19613482	0.5	0.301
Mrpl42	0.703490354	0.195802336	0.25	0.193
Utrn	0.475497402	0.194686437	0.25	0.108
Pbrm1	1	0.194316707	0.25	0.289
Psme1	0.55103783	0.193870835	0.5	0.277
Psmb3	0.933323462	0.19333992	0.25	0.349
Plp2	0.507062226	0.192268261	0.5	0.289
Edf1	0.482363482	0.191874944	0.75	0.458
Prdx5	0.576968846	0.191873267	0.25	0.133
Hmgn2	0.601091329	0.191729673	0.25	0.145
Sec24a	0.753988754	0.191602736	0.5	0.506
Kmt5b	0.668892404	0.191564641	0.25	0.157
Ppm1b	0.321928923	0.190384814	0.25	0.084
Polr2i	0.509742211	0.189842714	0.25	0.133
Fam193a	0.623407403	0.189391346	0.25	0.157
Rad23b	0.645984449	0.189058654	0.25	0.157
Cpne1	0.600271163	0.186773792	0.25	0.133
Ndufc2	0.730134962	0.186033244	0.25	0.181
Dnaja1	0.431428801	0.185451812	0.25	0.108
Brd1	0.554101811	0.185120082	0.25	0.133
Plgrkt	0.647327656	0.18500576	0.25	0.145
Cyld	0.86302244	0.184705823	0.25	0.253
Cyb5a	0.939330499	0.183818248	0.25	0.289
Rpn2	0.510948709	0.182871326	0.5	0.337
Mkrn1	0.475497402	0.181977314	0.25	0.108
Elof1	0.556407627	0.181530499	0.25	0.145
1110059E24Rik	0.55071666	0.18126741	0.25	0.12
Serbp1	0.969211109	0.180835542	0.25	0.277
Arel1	0.485372646	0.179890354	0.5	0.277
Uba52	0.423404079	0.178750208	1	0.988
Rps29	0.536489402	0.178385244	1	1
Slc39a7	0.398918925	0.177739428	0.25	0.096
Tle5	0.662797548	0.177696126	0.5	0.434
Supt5	0.431428801	0.177530314	0.25	0.108
Snrnp27	0.55071666	0.176818424	0.25	0.12
Rpl7	0.753396998	0.176707753	1	0.94
Rpp21	0.527526866	0.17636309	0.25	0.12
Syvn1	0.800789589	0.17574552	0.25	0.217
Abca3	1	0.173786917	0.25	0.313
Tmem258	0.951455278	0.173158981	0.75	0.867
Orc3	0.601178804	0.172082817	0.25	0.157
Rpl9	0.497180204	0.170570498	1	0.988
Fam214a	0.916783571	0.170546413	0.25	0.265
Apopt1	0.475497402	0.168664037	0.25	0.108
Ier3ip1	0.850096941	0.168641552	0.25	0.241
Alkbh5	0.68894712	0.168318802	0.25	0.169
Smim27	0.648105001	0.16803232	0.25	0.133
Yme1l1	0.828992435	0.167760543	0.25	0.241
Stx5a	0.990012868	0.167675099	0.25	0.301
Entpd7	0.398918925	0.166142791	0.25	0.096
Cd47	0.421193988	0.165347982	0.75	0.554
Abcf2	0.321928923	0.165139345	0.25	0.084
Eif2s2	0.588258758	0.164801835	0.5	0.386
Sp140	0.500641992	0.162371606	0.75	0.446
4933434E20Rik	0.321928923	0.162243068	0.25	0.084
Arhgap15	0.605025979	0.161228329	1	0.88
Rabac1	0.37708021	0.160732657	0.75	0.422
Birc2	0.576968846	0.160423888	0.25	0.133
Nedd9	0.745750978	0.160130886	0.25	0.446
Clta	0.730134962	0.159856233	0.25	0.181
Blk	0.504845598	0.159739346	0.25	0.12
Sod1	0.730134962	0.159560386	0.25	0.181
Ufc1	0.39506032	0.158694868	0.5	0.229
Ndufab1	0.623989926	0.15812712	0.25	0.133
Cnn2	0.699143847	0.158017136	0.25	0.205
Prpf38b	0.509742211	0.156387253	0.25	0.133
Ywhab	0.785649006	0.155819978	0.25	0.205
Chd7	0.647327656	0.155614196	0.25	0.145
Rbms2	0.576968846	0.1553865	0.25	0.133
Actr2	0.556320891	0.154918885	0.5	0.289
Helz	0.420698383	0.154649863	0.25	0.096
Pcmt1	0.670981885	0.154453778	0.25	0.145
H2-Ab1	0.974257991	0.153565567	0.5	0.518
Dnm3	0.494905063	0.153251044	0.75	0.53
Fxr1	0.907816438	0.153178805	0.25	0.277
Hsp90ab1	0.581701701	0.153150268	0.5	0.361
Tcf25	0.609863556	0.153123763	0.5	0.41
Ppp1cb	0.836623033	0.152483423	0.25	0.229
Mast4	0.686844355	0.151639504	0.5	0.386
D8Ertd738e	0.686280691	0.151252431	0.5	0.482
Znrd2	0.527526866	0.15059611	0.25	0.12
Qrich1	0.670981885	0.150208492	0.25	0.145
Prex1	0.703490354	0.150167275	0.25	0.193
Epn1	0.666413536	0.149569859	0.25	0.169
Ggps1	0.475497402	0.146498066	0.25	0.108
Sars	0.792706261	0.144783689	0.5	0.398
Gosr2	0.800789589	0.144618231	0.25	0.217
Scaf11	0.556320891	0.14431067	0.5	0.289
Cs	0.644177047	0.143040885	0.25	0.169
Diaph1	0.600271163	0.142599776	0.25	0.133
Nbeal1	0.711757235	0.142476261	0.25	0.169
Atp6v1f	0.480704908	0.141483073	0.5	0.337
Mndal	0.914338229	0.141343267	0.25	0.349
Park7	0.623989926	0.140942927	0.25	0.133
Cnih1	0.453160728	0.140842086	0.25	0.108
Rnase6	0.819241996	0.139923026	0.25	0.41
Rhoa	0.834371135	0.138492178	0.25	0.386
Zfp706	0.822067096	0.137971395	0.5	0.53
Mrps36	0.948707819	0.136483454	0.25	0.277
Dpy30	0.623989926	0.136465719	0.25	0.133
Tbc1d15	0.73483415	0.136185603	0.25	0.169
Lamtor2	0.366867205	0.13573519	0.5	0.301
Atp5g1	0.461815939	0.135605537	0.75	0.578
Samm50	0.475497402	0.134386172	0.25	0.108
Stk4	0.694966722	0.133311803	0.25	0.145
Mrpl43	0.601178804	0.133003112	0.25	0.157
Chordc1	0.498424932	0.13070515	0.25	0.108
Agps	0.504845598	0.130289528	0.25	0.12
Cox14	0.578546723	0.129975427	0.25	0.145
Cdk12	0.850096941	0.128118136	0.25	0.241
Zcchc7	0.660626999	0.128112487	0.5	0.422
Setx	0.68894712	0.127078181	0.25	0.169
Setd5	0.85815788	0.126701188	0.25	0.229
Naa15	0.475497402	0.126369837	0.25	0.108
Mrpl18	0.504845598	0.125802591	0.25	0.12
Phip	0.570221652	0.125722621	0.5	0.325
Exoc5	0.781688035	0.125196901	0.25	0.169
Tmem243	0.623407403	0.123475055	0.25	0.157
Abca1	0.623407403	0.123379107	0.25	0.157
Atg5	0.670981885	0.122908618	0.25	0.145
Ppdpf	0.401357797	0.122745702	0.75	0.542
Mlf2	0.670981885	0.1225371	0.25	0.145
Pin1	0.648105001	0.122440759	0.25	0.133
1600020E01Rik	0.739412731	0.12207637	0.25	0.157
Rac2	0.770461309	0.120669371	0.5	0.506
Sat1	0.730134962	0.118697666	0.25	0.181
Adnp	0.73483415	0.118281817	0.25	0.169
Rab8a	0.601091329	0.113198694	0.25	0.145
Gm12216	0.55071666	0.111877064	0.25	0.12
Cdkal1	0.73483415	0.11157326	0.25	0.169
Ppm1a	0.647327656	0.110751447	0.25	0.145
Wasl	0.55071666	0.110291215	0.25	0.12
Dip2b	0.792164159	0.110207921	0.25	0.193
Taf15	0.707704113	0.109560923	0.25	0.181
Snf8	0.601091329	0.108859848	0.25	0.145
Mbnl2	0.738355957	0.108493503	0.5	0.386
Herc1	0.86302244	0.108206722	0.25	0.253
Arcn1	0.747409328	0.107993004	0.25	0.193
Psma4	0.670981885	0.106995392	0.25	0.145
Nmt1	0.844412102	0.10671996	0.25	0.217
Ddb1	0.694966722	0.103728036	0.25	0.145
Asxl2	0.512380213	0.103270101	0.5	0.301
Sec63	0.667330847	0.102696899	0.5	0.373
Psip1	0.648105001	0.10081549	0.25	0.133
Erp29	0.711760131	0.097312066	0.25	0.169
Tbl1xr1	0.775678313	0.095928033	0.25	0.181
Osbpl8	0.871309406	0.095292892	0.25	0.241
Wdr33	0.916783571	0.095150835	0.25	0.265
Phf14	0.637573551	0.094348613	0.5	0.325
Cep192	0.453160728	0.093043419	0.25	0.108
Wwox	0.576968846	0.092584164	0.25	0.133
Abcb7	0.321928923	0.091901402	0.25	0.084
Psma1	0.647327656	0.090654274	0.25	0.145
Ifitm3	0.624108437	0.090379828	0.5	0.337
Snu13	0.775678313	0.089763684	0.25	0.181
Akirin1	0.752799084	0.089464471	0.25	0.181
Ubl4a	0.647327656	0.088645897	0.25	0.145
Prkcb	0.469644278	0.087640677	0.5	0.277
Mpc2	0.792162228	0.086314911	0.25	0.193
Hnrnpc	0.537866722	0.083877276	0.5	0.325
Gabarap	0.570325465	0.081042285	0.75	0.518
Rsbn1l	0.590407487	0.080552382	0.5	0.289
Rbm3	0.701036207	0.079897546	0.75	0.53
Grb2	0.644177047	0.079358878	0.25	0.169
[truncated: 7,831 more rows]
