# Supplementary material for: Dihydroartemisinin imposes positive and negative regulation on Treg and plasma cells via direct interaction and activation of c-Fos
Source: Commun Biol. 2023 Jan 16;6:52. doi: 10.1038/s42003-023-04454-5 (PMC9842609; doi:10.1038/s42003-023-04454-5)
Supplement: Supplementary file 6 — Supplementary Data S3 [file 42003_2023_4454_MOESM6_ESM.xlsx]

## Sheet: Sheet1
Dihydroartemisinin imposes positive and negative regulation on Treg and plasma cells via direct interaction and activation of c-Fos
Source data for the plots of the manuscript "Dihydroartemisinin imposes positive and negative regulation on Treg and plasma cells via direct interaction and activation of c-Fos" by Qilong Li et. al.
	Figure 1a		Figure 1b		Figure 1c		Figure 1d
	CMC	DHA	CMC	DHA	CMC	DHA	CMC	DHA
	610	177	410	114	47.7	34.3	21.4	13.7
	123	123	74.4	84.3	81.6	35.7	18.4	9.76
	242	112	142	61.7	87.9	54.2	24.4	5.99
	177	112	119	65.8	65.2	18.2	53	9.65
	126	186	79.9	123	43.6	57.3	40	12.3
	255	143					25.3	14.2
							12.6	23.4
	Figure 1e		Figure 1f		Figure 1i		Figure 1j
	CMC	DHA	CMC	DHA	CMC	DHA	CMC	DHA
	108	70	101	64.4	5.58	2.08	5.87	2.3
	81	36	110	31.6	6.16	3.37	6.34	4.05
	92	102	85.3	90.9	4.3	3.18	4.53	3.21
	192	71	175	62.9	5.18	3.21	6.37	3.65
	151	129	140	118	4.71	2.79	5.78	2.95
	111	81	103	73	4.75	2.16	6.29	2.68
					4.68	2.49	5.56	3.53
					3.05	4.63	3.7	4.92
	Figure 1l
	CMC	DHA
	1.57	3.34
	1.8	3.29
	1.54	2.56
	1.68	3.65
	1.8	4.54
	2.22	2.56
	Figure S2a
	days	LPS						DHA
	0	25	24	23	24	23	25	25	22	23	24	23	25
	1	22	22	22	18	24	22	23	24	23	19	21	27
	2	21	21	16	22	17	19	24	24	20	24	23	23
	3	18	23	22	19	19	21	24	24	23	25	25	24
	5	18	20	20	21	16	15	25	24	26	24	25	25
	8	24	22	22	24	22	20	26	26	26	26	26	24
	Figure 3b
	Healthy	LPS	DHA+LPS
	1.43	0.74	5.89
	1.46	0.86	1.46
	1.25	0.93	2.22
	1.71	1.53	1.64
	1.15	1.24	1.41
	1.17	0.87	1.33
	Figure 3c
	Day	LPS+ANKA	ANKA	LPS+ANKA+DHA	ANKA+DHA
	6	1
	6	1
	6	1
	6	1
	6	1
	6	1
	6	1
	6	1
	7	1
	7	1
	10		1
	10		1
	10		1
	10		1
	10		1
	10		1
	10		1
	10		1
	10		1
	10		1
	14			1
	12			1
	31			0
	31			0
	31			0
	31			0
	31			0
	31			0
	11				1
	13				1
	31				0
	31				0
	31				0
	31				0
	31				0
	31				0
	Figure 3d and Figure S2c							Figure 3e and Figure S2d
	Healthy	LPS	DHA+LPS	ANKA	ANKA+DHA	ANKA+LPS+DHA		Healthy	LPS	DHA+LPS	ANKA	ANKA+DHA	ANKA+LPS+DHA
	8	600	104	644.28	16.76	57.92		12.72	6571.68	3130.32	2918.68	70.88	42.32
	16	350.24	96	432.12	204.52	207.84		32.72	7674	13865.5	9793.28	55.28	104.96
	12	480	92	294.12	151.52	48.72		487.72	19431.8	64.8	4770.28	12.72	386.56
	20	406	60	204.52	54.84	60		211.12	18928.9	2051.64	16266.2	40.4	98.4
	0	320.56	32	608	379.8			16.08	111951	4446.88	6106	43.48	105.72
	0	356	24	529.24	112.16			100.32		2909.96		73.96	78.12
	Figure 3f and Figure S2e							Figure 3g and Figure S2f
	Healthy	LPS	DHA+LPS	ANKA	ANKA+DHA	ANKA+LPS+DHA		Healthy	LPS	DHA+LPS	ANKA	ANKA+DHA	ANKA+LPS+DHA
	84.04	1275.24	12.08	3044.4	315	167.48		29.96	183.04	85.4	10.12	11.2	146.52
	41.04	729.12	150.36	1606.76	768.04	387.32		12.32	180.6	75.48	20.24	7.24	168.68
	127.6	790.76	69.08	1322.16	805.8	1019.6		12.36	69.28	24.84	29.92	23.72	109.88
	69.08	3214.24	86.28	1813.84	200.72	570.08		17.68	105.96	59.2	34.4	18.16	242.16
		938.56		2436.6	638.92	413.32		25.52	277.64	75.56	12.08	17.92	97.36
				1717.24		364.16		20.4	63.48	36.88	33.8	16.76	58.96
	Figure 3h and Figure S2g							Figure 3i and Figure S2h
	Healthy	LPS	DHA+LPS	ANKA	ANKA+DHA	ANKA+LPS+DHA		Healthy	LPS	DHA+LPS	ANKA	ANKA+DHA	ANKA+LPS+DHA
	16.8	120	7.56	71.28	8.76	15.24		225.68	4308.28	1519.44	4482.6	256.72	263.56
	17.32	113	103.36	126.2	36.96	23.4		194.08	5071.72	1054.6	3556.16	912.36	140.08
	12.2	100	19.12	68.8	34.12	18.08		273.76	3789.56	1519.44	6126.24	95.4	671
	33	116.36	66.64	140.64	15.52	44.12		204.68	1108.68	3789.56	8051.64	747.76	778.52
	17.84	252.24	99.44	44.12	19.12	7.8			8410.36		3997.48	187	446.24
	31.6	104	20.44	33.28	16.76	29.12			1519.44			673.88
	Figure 4c		Figure 4d		Figure 4f		Figure 4g		Figure 4h		Figure 4i		Figure 4j
	CMC	DHA	CMC	DHA	CMC	DHA	CMC	DHA	CMC	DHA	CMC	DHA	CMC	DHA
	64.1346	65.1778	88.3525	48.3248	4.83	4.32	1.5	0.5	3.8	1.8	0.44	0.38	0.98	0.2
	105.434	71.5632	60.322	44.8484	5.2	3.86	1.3	0.3	2.6	1	0.08	0.1	0.6	0.18
	61.7563	56.7316	59.855	54.5441	5.4	3.68	1	0.4	2.8	0.5	0.2	0.2	0.2	0.15
	68.0432	49.7145	137.998	60.5576	5.68	3.5	0.6	0.2	2.1	0.6	0.23	0.25	0.7	0.1
	Figure 4k
		CMC						DHA
	0	4172.15	4906.66	6202.51	5990.78	5318.03		5191.44	5985.36	5742.53	5258.34	5180.32
	6	6216.48	5183.49	6290.47	5943.26	5469.01		5711.8	4422.28	3524.15	4486.91	5727.65
	14	10702.1	5281.2	6235.28	5480.42	7050.64		5525.51	3615.31	4866.03	4747.77	4894.1
	Figure 6a		Figure 6c
	CMC	DHA	CMC	DHA
	1.17	1.7	4485	3985
	1.08	1.7	4482	3482
	1.1	1.79	4246	3467
			4215	3341
			3734	2991
			3533	2768
	Figure 6e				Figure 6f				Figure 6f				Figure 6g
	CMC	DHA	T5224		CMC	DHA	T5224		CMC	DHA	T5224		CMC	DHA	T5224
	0.863022	1.69017	1.14343		1.23713	2.11511	1.43565		3.6	1.3	2.9		2	3.2	1.2
	0.894998	2.06624	1.2446		1.31693	2.17761	1.3107		3.4	1.8	2.1		1.3	3.6	1.4
	0.901966	1.57956	1.22246		1.05201	2.21722	1.37215		2.2	1.2	3.2		1.7	2.7	1.8
									3.1	1.5	2.7		1.9	2.9	2.3
